# Supplementary material for: Metagenomic insights into the modulatory effects of kelp powder (Thallus laminariae)-Treated dairy milk on growth performances and physiological lipometabolic processes of kunming mice
Source: Front Nutr. 2022 Sep 26;9:949809. doi: 10.3389/fnut.2022.949809 (PMC9552932; doi:10.3389/fnut.2022.949809)
Supplement: Supplementary Table 1 — Taxonomy results of the gut microbiome of each sample. [file Table_1.XLSX]

## Sheet: Sheet1
taxonomy	CON1	CON2	CON3	CON4	CON5	CON6	CON7	CON8	Milk 1	Milk 2	Milk 3	Milk 4	Milk 5	Milk 6	Milk 7	Milk 8	KPM1	KPM2	KPM3	KPM4	KPM5	KPM6	KPM7	KPM8
k__Bacteria; p__Firmicutes; c__Negativicutes; o__Selenomonadales; f__Acidaminococcaceae; g__Succiniclasticum; s__uncultured bacterium	1675	2205	737	2139	951	1965	5750	4035	1150	3438	1242	3717	1852	1486	1773	1373	10	10	974	2118	1251	172	1795	4586
k__Bacteria; p__Firmicutes; c__Clostridia; o__Clostridiales; f__Ruminococcaceae; g__[Eubacterium] coprostanoligenes group; s__uncultured bacterium	982	1028	0	27	0	0	1	0	323	3	0	342	95	4	0	0	0	0	283	56	0	0	0	748
k__Bacteria; p__Bacteroidetes; c__Bacteroidia; o__Bacteroidales; f__Prevotellaceae; g__Prevotella 1; s__uncultured rumen bacterium	190	143	169	162	228	107	144	85	151	97	81	89	93	96	103	81	89	119	193	106	67	131	111	74
k__Bacteria; p__Firmicutes; c__Erysipelotrichia; o__Erysipelotrichales; f__Erysipelotrichaceae; g__Solobacterium	74	55	7	10	0	4	0	15	14	36	9	31	35	3	7	6	2	1	24	75	1	0	17	77
k__Bacteria; p__Bacteroidetes; c__Bacteroidia; o__Bacteroidales; f__Prevotellaceae; g__Prevotella 1	1	1	10	2	24	8	3	4	1	1	7	0	1	2	1	6	6	4	3	0	5	10	4	0
k__Bacteria; p__Firmicutes; c__Clostridia; o__Clostridiales; f__Ruminococcaceae; g__Ruminococcaceae UCG-014	219	186	3	103	2	23	85	154	0	94	24	122	68	33	43	35	17	6	119	60	24	13	35	111
k__Bacteria; p__Firmicutes; c__Clostridia; o__Clostridiales; f__Lachnospiraceae; g__Syntrophococcus; s__uncultured bacterium	2072	2230	557	785	500	499	806	1543	1858	1210	1162	848	1150	779	537	999	782	581	960	1700	386	951	841	1434
k__Bacteria; p__Firmicutes; c__Clostridia; o__Clostridiales; f__Ruminococcaceae; g__Ruminococcus 1	11	6	11	28	1	28	18	11	2	9	7	20	20	3	4	4	0	1	8	30	14	5	23	4
k__Bacteria; p__Firmicutes; c__Clostridia; o__Clostridiales; f__Lachnospiraceae; g__Lachnospiraceae NK3A20 group; s__uncultured bacterium	423	312	29	261	16	35	33	51	106	55	122	190	204	18	51	67	30	18	1185	364	28	77	107	188
k__Bacteria; p__Firmicutes; c__Clostridia; o__Clostridiales; f__Lachnospiraceae; g__[Eubacterium] ruminantium group; s__uncultured rumen bacterium	361	380	196	474	190	480	436	356	175	560	279	338	168	302	137	66	140	33	159	716	133	137	387	197
k__Bacteria; p__Tenericutes; c__Mollicutes; o__Mollicutes RF39; f__uncultured rumen bacterium; g__uncultured rumen bacterium; s__uncultured rumen bacterium	4	1	4	10	0	2	0	1	6	6	6	2	0	0	2	4	2	3	2	0	0	4	4	6
k__Bacteria; p__Firmicutes; c__Clostridia; o__Clostridiales; f__Lachnospiraceae; g__Howardella; s__uncultured rumen bacterium	36	24	16	33	32	27	2	14	67	7	20	43	24	14	11	26	20	26	65	42	10	26	14	19
k__Bacteria; p__Firmicutes; c__Clostridia; o__Clostridiales; f__Lachnospiraceae; g__Lachnospiraceae NK3A20 group; s__uncultured bacterium	593	604	143	741	191	216	284	194	757	270	354	577	738	47	238	311	297	560	1597	743	144	436	421	912
k__Bacteria; p__Firmicutes; c__Clostridia; o__Clostridiales; f__Lachnospiraceae; g__Shuttleworthia	1709	752	229	293	113	66	280	398	54	980	128	326	119	455	229	178	134	37	323	226	155	138	133	436
k__Bacteria; p__Firmicutes; c__Clostridia; o__Clostridiales; f__Lachnospiraceae; g__Shuttleworthia	1069	658	143	341	99	236	777	1006	156	1217	217	813	224	98	448	185	245	98	471	218	171	173	241	616
k__Bacteria; p__Firmicutes; c__Clostridia; o__Clostridiales; f__Lachnospiraceae; g__Butyrivibrio 2	50	39	36	98	64	39	15	18	80	50	32	16	32	19	32	33	41	48	16	32	27	34	29	28
k__Bacteria; p__Firmicutes; c__Clostridia; o__Clostridiales; f__Lachnospiraceae; g__Syntrophococcus; s__uncultured bacterium	158	86	23	52	4	17	48	61	48	96	28	111	25	21	39	26	15	0	59	45	19	9	14	138
k__Bacteria; p__Firmicutes; c__Clostridia; o__Clostridiales; f__Christensenellaceae; g__Christensenellaceae R-7 group	36	73	21	38	41	39	35	13	58	25	40	30	35	38	32	10	47	45	40	27	25	21	50	104
k__Bacteria; p__Bacteroidetes; c__Bacteroidia; o__Bacteroidales; f__Prevotellaceae	84	143	201	113	82	148	151	105	134	141	159	127	61	101	155	92	38	6	69	52	105	105	74	37
k__Bacteria; p__Firmicutes; c__Clostridia; o__Clostridiales; f__Ruminococcaceae; g__Ruminococcaceae UCG-014; s__uncultured rumen bacterium	97	19	35	68	45	18	24	52	24	51	68	53	51	25	43	26	31	10	1	10	56	21	53	17
k__Bacteria; p__Bacteroidetes; c__Bacteroidia; o__Bacteroidales; f__Prevotellaceae; g__Prevotella 7; s__uncultured bacterium	834	652	469	532	350	681	499	748	460	927	575	1518	461	1115	1704	1217	671	138	2233	646	461	611	512	687
k__Bacteria; p__Firmicutes; c__Clostridia; o__Clostridiales; f__Lachnospiraceae; g__Lachnospiraceae NK4A136 group; s__uncultured rumen bacterium	7	13	9	30	7	15	10	9	2	16	7	15	9	0	4	2	9	3	11	6	3	2	4	13
k__Bacteria; p__Bacteroidetes; c__Bacteroidia; o__Bacteroidales; f__Prevotellaceae; g__Prevotella 7	1524	1091	1277	757	259	786	704	2240	1573	2358	880	1449	772	780	2007	1191	328	81	2379	385	316	1138	478	511
k__Bacteria; p__Bacteroidetes; c__Bacteroidia; o__Bacteroidales; f__Prevotellaceae; g__Prevotella 1	44	42	151	40	92	50	38	41	63	40	73	24	75	44	50	81	81	102	75	15	54	57	36	20
k__Bacteria; p__Firmicutes; c__Clostridia; o__Clostridiales; f__Ruminococcaceae; g__Ruminococcaceae UCG-014; s__uncultured bacterium	283	263	47	264	45	115	222	311	167	198	81	242	154	69	73	72	136	18	257	400	72	83	83	285
k__Bacteria; p__Firmicutes; c__Clostridia; o__Clostridiales; f__Ruminococcaceae; g__Ruminococcaceae UCG-014; s__uncultured rumen bacterium	104	121	44	142	63	43	144	65	41	49	61	106	66	40	74	54	62	56	16	34	83	74	97	144
k__Bacteria; p__Firmicutes; c__Clostridia; o__Clostridiales; f__Lachnospiraceae; g__Lachnospiraceae NK3A20 group	79	66	0	18	0	0	7	12	0	20	10	31	33	0	0	0	0	0	6	25	0	0	3	33
k__Bacteria; p__Firmicutes; c__Clostridia; o__Clostridiales; f__Lachnospiraceae; g__Lachnospiraceae NK3A20 group	594	616	72	384	49	90	269	262	422	346	158	430	422	13	145	72	117	143	791	543	65	111	246	691
k__Bacteria; p__Firmicutes; c__Clostridia; o__Clostridiales; f__Lachnospiraceae; g__Shuttleworthia	119	135	7	59	1	22	57	142	7	41	23	91	60	18	15	0	5	0	34	21	6	4	6	6
k__Bacteria; p__Firmicutes; c__Clostridia; o__Clostridiales; f__Ruminococcaceae; g__Ruminococcaceae UCG-014; s__gut metagenome	22	27	2	19	12	8	19	48	3	5	9	54	34	10	14	3	4	0	5	70	13	24	21	12
k__Bacteria; p__Bacteroidetes; c__Bacteroidia; o__Bacteroidales; f__Prevotellaceae; g__Prevotella 1; s__uncultured rumen bacterium	106	126	355	147	308	171	246	143	202	149	216	71	146	209	199	160	109	128	110	90	119	232	111	44
k__Bacteria; p__Bacteroidetes; c__Bacteroidia; o__Bacteroidales; f__Rikenellaceae; g__Rikenellaceae RC9 gut group; s__uncultured rumen bacterium	8	0	7	13	7	14	1	4	18	8	7	4	8	7	16	8	8	11	15	35	1	5	19	12
k__Bacteria; p__Firmicutes; c__Clostridia; o__Clostridiales; f__Ruminococcaceae; g__Ruminococcaceae NK4A214 group; s__uncultured bacterium	126	240	331	187	399	175	194	205	189	73	506	141	223	470	220	348	390	430	70	140	219	518	380	297
k__Bacteria; p__Firmicutes; c__Clostridia; o__Clostridiales; f__Ruminococcaceae; g__Ruminococcaceae UCG-014	135	159	90	147	170	109	118	109	100	90	185	162	152	189	131	112	231	42	37	117	224	152	181	97
k__Bacteria; p__Firmicutes; c__Erysipelotrichia; o__Erysipelotrichales; f__Erysipelotrichaceae; g__Sharpea; s__Lachnospiraceae bacterium DJF_LS97k1	78	30	29	36	33	29	36	21	27	29	52	31	50	0	21	41	58	146	44	128	14	93	93	62
k__Bacteria; p__Firmicutes; c__Clostridia; o__Clostridiales; f__Lachnospiraceae; g__Lachnospiraceae NK4A136 group; s__uncultured rumen bacterium	46	47	22	78	19	52	38	27	14	40	45	38	46	29	17	8	11	11	20	23	22	8	30	41
k__Bacteria; p__Firmicutes; c__Clostridia; o__Clostridiales; f__Lachnospiraceae	18	23	0	17	0	0	1	43	0	16	4	26	1	0	3	0	0	0	13	7	1	0	3	7
k__Bacteria; p__Firmicutes; c__Clostridia; o__Clostridiales; f__Lachnospiraceae; g__Syntrophococcus; s__uncultured bacterium	681	390	57	194	39	58	108	242	87	270	114	319	150	66	52	82	74	17	141	234	55	111	94	276
k__Bacteria; p__Firmicutes; c__Clostridia; o__Clostridiales; f__Lachnospiraceae; g__Lachnospiraceae NK3A20 group	29	45	16	26	33	34	10	8	69	8	16	10	30	4	17	27	12	57	50	22	25	25	96	32
k__Bacteria; p__Bacteroidetes; c__Bacteroidia; o__Bacteroidales; f__Prevotellaceae; g__Prevotella 1; s__uncultured bacterium	3	5	39	10	3	20	12	12	11	11	20	10	2	14	30	30	8	4	13	11	22	19	17	1
k__Bacteria; p__Patescibacteria; c__Saccharimonadia; o__Saccharimonadales; f__Saccharimonadaceae; g__Candidatus Saccharimonas; s__uncultured bacterium	85	118	39	67	25	29	15	34	58	12	30	25	126	57	27	43	27	20	33	32	44	17	52	15
k__Bacteria; p__Firmicutes; c__Clostridia; o__Clostridiales; f__Lachnospiraceae	288	209	42	146	26	83	110	236	34	133	51	192	112	82	52	19	10	4	89	104	46	43	69	30
k__Bacteria; p__Firmicutes; c__Clostridia; o__Clostridiales; f__Lachnospiraceae; g__Acetitomaculum	71	88	90	100	257	142	48	48	270	19	85	39	76	82	72	266	212	190	134	80	94	146	436	97
k__Bacteria; p__Bacteroidetes; c__Bacteroidia; o__Bacteroidales; f__Muribaculaceae; g__uncultured rumen bacterium; s__uncultured rumen bacterium	88	407	187	278	131	415	567	265	126	448	410	285	261	148	209	123	86	41	19	56	261	68	108	163
k__Bacteria; p__Bacteroidetes; c__Bacteroidia; o__Bacteroidales; f__Prevotellaceae; g__Prevotella 1	30	110	94	95	43	84	74	41	31	102	94	66	47	65	83	86	43	46	37	12	46	54	67	88
k__Bacteria; p__Firmicutes; c__Erysipelotrichia; o__Erysipelotrichales; f__Erysipelotrichaceae; g__Catenisphaera; s__uncultured rumen bacterium	6	3	0	2	0	0	0	0	1	0	0	1	3	0	0	0	0	0	3	0	0	0	1	6
k__Bacteria; p__Firmicutes; c__Clostridia; o__Clostridiales	8	1	2	1	4	2	0	1	3	4	2	2	4	4	4	1	4	10	0	1	1	3	3	2
k__Bacteria; p__Firmicutes; c__Negativicutes; o__Selenomonadales; f__Veillonellaceae; g__Dialister	10	15	27	16	8	75	44	82	29	24	30	15	28	28	39	57	156	17	27	54	58	55	97	30
k__Bacteria; p__Bacteroidetes; c__Bacteroidia; o__Bacteroidales; f__Prevotellaceae; g__Prevotella 1; s__uncultured bacterium	15	0	26	7	40	18	18	19	13	30	20	18	13	50	26	23	16	5	9	1	11	13	4	17
k__Bacteria; p__Firmicutes; c__Clostridia; o__Clostridiales; f__Lachnospiraceae; g__Marvinbryantia; s__uncultured rumen bacterium	11	12	28	21	47	30	4	4	201	4	36	12	29	30	25	68	42	248	4	42	7	179	27	4
k__Bacteria; p__Firmicutes; c__Clostridia; o__Clostridiales; f__Lachnospiraceae; g__Pseudobutyrivibrio; s__uncultured rumen bacterium	68	77	55	157	91	47	32	27	34	59	37	56	37	34	49	51	40	40	47	32	66	20	34	15
k__Bacteria; p__Proteobacteria; c__Gammaproteobacteria; o__Enterobacteriales; f__Enterobacteriaceae; g__Enterobacter	0	13	0	1	1	0	1	2	5	0	1	0	10	0	0	0	0	1	0	13	0	10	4	1
k__Bacteria; p__Bacteroidetes; c__Bacteroidia; o__Bacteroidales; f__Prevotellaceae; g__Prevotella 1; s__uncultured rumen bacterium	13	93	353	102	355	135	62	82	123	133	119	61	84	137	140	146	66	105	37	27	95	150	81	11
k__Bacteria; p__Firmicutes; c__Negativicutes; o__Selenomonadales; f__Veillonellaceae; g__uncultured; s__uncultured rumen bacterium	14	15	17	1	1	2	9	15	1	17	5	9	7	4	22	6	2	4	4	0	20	1	5	4
k__Bacteria; p__Bacteroidetes; c__Bacteroidia; o__Bacteroidales; f__F082; g__uncultured rumen bacterium; s__uncultured rumen bacterium	15	26	12	23	10	49	24	11	30	7	16	30	31	7	6	19	60	19	71	66	6	16	16	20
k__Bacteria; p__Firmicutes; c__Clostridia; o__Clostridiales; f__Lachnospiraceae; g__Lachnospiraceae NK3A20 group	158	203	27	199	48	87	93	92	330	66	112	168	237	16	88	34	119	126	639	586	44	115	124	217
k__Bacteria; p__Bacteroidetes; c__Bacteroidia; o__Bacteroidales; f__Prevotellaceae; g__Prevotella 1; s__uncultured rumen bacterium	172	168	128	165	120	202	171	127	242	140	164	138	225	156	181	80	109	32	224	170	161	102	120	125
k__Bacteria; p__Bacteroidetes; c__Bacteroidia; o__Bacteroidales; f__Prevotellaceae; g__Prevotella 7; s__uncultured bacterium	83	112	91	96	22	82	86	277	73	135	98	180	115	65	143	50	52	1	178	71	41	44	25	35
k__Bacteria; p__Patescibacteria; c__Saccharimonadia; o__Saccharimonadales	43	22	0	23	1	6	2	10	9	8	2	17	37	1	1	1	3	0	28	9	1	0	2	15
k__Bacteria; p__Firmicutes; c__Clostridia; o__Clostridiales; f__Lachnospiraceae; g__Syntrophococcus; s__uncultured bacterium	1	0	0	3	0	0	0	0	5	0	2	0	3	1	0	1	3	3	4	0	0	3	1	0
k__Bacteria; p__Firmicutes; c__Clostridia; o__Clostridiales; f__Lachnospiraceae; g__Lachnospira; s__uncultured bacterium	72	50	52	87	55	60	68	100	10	77	26	130	30	13	50	27	10	1	21	76	57	44	23	18
k__Bacteria; p__Firmicutes; c__Clostridia; o__Clostridiales; f__Lachnospiraceae; g__Moryella; s__bacterium YAD2002	10	26	16	17	5	27	12	7	17	10	19	25	13	8	19	9	26	30	11	21	15	26	22	14
k__Bacteria; p__Bacteroidetes; c__Bacteroidia; o__Bacteroidales; f__Prevotellaceae; g__Prevotella 1; s__uncultured rumen bacterium	34	19	33	20	39	26	27	12	21	25	28	21	26	10	15	15	12	15	18	6	19	21	12	2
k__Bacteria; p__Bacteroidetes; c__Bacteroidia; o__Bacteroidales; f__F082; g__uncultured rumen bacterium; s__uncultured rumen bacterium	190	407	329	406	556	759	326	110	1032	121	310	127	461	595	327	312	888	1888	79	274	244	496	643	157
k__Bacteria; p__Firmicutes; c__Clostridia; o__Clostridiales; f__Ruminococcaceae; g__Ruminococcaceae UCG-014	192	209	121	246	207	142	173	187	184	126	187	244	225	282	236	173	247	160	299	295	252	264	206	207
k__Bacteria; p__Firmicutes; c__Clostridia; o__Clostridiales; f__Ruminococcaceae; g__Ruminococcaceae UCG-014	0	0	0	2	1	2	0	0	0	0	0	3	0	1	0	1	0	2	0	1	0	2	2	0
k__Bacteria; p__Bacteroidetes; c__Bacteroidia; o__Bacteroidales; f__Prevotellaceae; g__Prevotella 1	57	42	42	45	71	40	52	45	37	41	40	38	36	21	25	40	26	48	94	26	23	44	53	46
k__Bacteria; p__Firmicutes; c__Clostridia; o__Clostridiales; f__Lachnospiraceae	7	3	0	0	0	0	5	2	0	17	3	4	0	0	0	0	0	0	0	6	0	0	0	12
k__Bacteria; p__Bacteroidetes; c__Bacteroidia; o__Bacteroidales; f__Rikenellaceae; g__Rikenellaceae RC9 gut group; s__uncultured rumen bacterium	20	6	9	9	9	15	7	2	10	4	6	8	8	16	5	11	12	27	37	21	1	33	20	6
k__Bacteria; p__Bacteroidetes; c__Bacteroidia; o__Bacteroidales; f__Prevotellaceae; g__Prevotella 7; s__uncultured bacterium	17	15	29	30	11	66	35	277	9	51	46	63	26	20	75	56	52	1	47	20	82	10	19	34
k__Bacteria; p__Firmicutes; c__Clostridia; o__Clostridiales; f__Family XIII; g__[Eubacterium] nodatum group; s__uncultured rumen bacterium 3C28d-4	288	89	99	42	52	33	37	82	158	96	213	76	289	79	96	105	176	77	34	125	27	76	111	275
k__Bacteria; p__Firmicutes; c__Clostridia; o__Clostridiales; f__Lachnospiraceae; g__[Bacteroides] pectinophilus group; s__uncultured bacterium	9	0	0	0	0	2	2	0	3	1	0	3	1	0	1	0	1	0	8	2	0	0	0	0
k__Bacteria; p__Bacteroidetes; c__Bacteroidia; o__Bacteroidales; f__Prevotellaceae; g__Prevotella 7; s__uncultured rumen bacterium	52	28	56	44	26	42	49	108	22	90	36	98	14	27	83	96	64	8	143	28	21	40	23	84
k__Bacteria; p__Bacteroidetes; c__Bacteroidia; o__Bacteroidales; f__Muribaculaceae; g__uncultured rumen bacterium; s__uncultured rumen bacterium	14	9	17	8	47	30	147	69	3	73	56	46	20	6	42	48	0	0	0	1	109	0	3	0
k__Bacteria; p__Tenericutes; c__Mollicutes; o__Mollicutes RF39	7	3	2	4	0	2	0	3	7	2	1	5	0	0	6	0	3	0	2	4	2	0	1	3
k__Bacteria; p__Bacteroidetes; c__Bacteroidia; o__Bacteroidales; f__Prevotellaceae; g__Prevotella 1	13	23	42	27	29	29	10	18	5	19	26	7	26	10	33	76	19	21	15	3	38	27	22	10
k__Bacteria; p__Firmicutes; c__Erysipelotrichia; o__Erysipelotrichales; f__Erysipelotrichaceae; g__Erysipelotrichaceae UCG-002; s__uncultured bacterium	433	128	19	47	1	6	10	21	44	86	51	112	85	1	14	3	3	15	75	37	0	5	16	63
k__Bacteria; p__Firmicutes; c__Clostridia; o__Clostridiales; f__Ruminococcaceae; g__Saccharofermentans; s__uncultured rumen bacterium	58	64	53	86	81	52	53	33	99	63	49	46	67	55	31	31	34	35	5	61	65	50	58	64
k__Bacteria; p__Bacteroidetes; c__Bacteroidia; o__Bacteroidales; f__Muribaculaceae; g__uncultured rumen bacterium; s__uncultured rumen bacterium	100	165	205	140	101	243	484	182	76	263	225	187	175	108	235	112	56	21	74	34	214	53	79	60
k__Bacteria; p__Firmicutes; c__Negativicutes; o__Selenomonadales; f__Acidaminococcaceae; g__Succiniclasticum; s__uncultured rumen bacterium	6	6	15	6	17	30	15	27	11	4	20	23	17	24	26	23	10	6	6	28	14	5	27	4
k__Bacteria; p__Firmicutes; c__Clostridia; o__Clostridiales; f__Lachnospiraceae; g__Roseburia; s__uncultured rumen bacterium	179	190	28	105	0	48	57	63	501	73	130	88	75	83	25	49	3	19	85	96	19	69	40	351
k__Bacteria; p__Tenericutes; c__Mollicutes; o__Mollicutes RF39; f__uncultured Erysipelotrichaceae bacterium; g__uncultured Erysipelotrichaceae bacterium; s__uncultured Erysipelotrichaceae bacterium	3	0	1	2	7	1	1	0	1	9	6	9	1	0	4	3	10	14	0	2	1	3	5	5
k__Bacteria; p__Firmicutes; c__Clostridia; o__Clostridiales; f__Lachnospiraceae	358	314	98	160	27	73	159	185	97	279	72	188	86	84	74	30	33	6	32	123	67	7	43	119
k__Bacteria; p__Patescibacteria; c__Saccharimonadia; o__Saccharimonadales; f__Saccharimonadaceae; g__Candidatus Saccharimonas	4	7	15	13	7	8	9	15	7	0	14	18	9	4	14	10	13	9	7	14	14	4	19	5
k__Bacteria; p__Bacteroidetes; c__Bacteroidia; o__Bacteroidales; f__Prevotellaceae; g__Prevotella 1	96	207	174	189	253	134	209	104	173	145	157	162	112	185	143	103	115	113	151	84	69	166	132	69
k__Bacteria; p__Firmicutes; c__Clostridia; o__Clostridiales; f__Ruminococcaceae; g__Ruminococcaceae NK4A214 group; s__uncultured rumen bacterium	93	301	276	299	563	264	276	256	305	200	304	259	482	1700	378	570	736	795	117	191	220	622	469	163
k__Bacteria; p__Firmicutes; c__Clostridia; o__Clostridiales; f__Ruminococcaceae; g__[Eubacterium] coprostanoligenes group	9	18	8	18	7	11	22	8	26	6	7	11	23	17	12	18	27	8	6	36	24	16	25	10
k__Bacteria; p__Tenericutes; c__Mollicutes; o__Mollicutes RF39	14	25	1	23	7	4	13	14	10	8	7	17	6	5	8	7	12	5	1	22	4	15	9	21
k__Bacteria; p__Bacteroidetes; c__Bacteroidia; o__Bacteroidales; f__Prevotellaceae; g__Prevotella 7; s__Prevotella sp. RZ	21	28	19	19	4	12	37	37	8	18	6	26	10	4	27	40	7	2	23	3	13	2	8	37
k__Bacteria; p__Firmicutes; c__Clostridia; o__Clostridiales; f__Ruminococcaceae; g__Ruminococcaceae UCG-014	51	62	112	63	99	54	25	56	63	15	167	66	78	94	74	83	178	118	53	25	116	87	110	88
k__Bacteria; p__Bacteroidetes; c__Bacteroidia; o__Bacteroidales; f__Prevotellaceae; g__Prevotella 1; s__uncultured rumen bacterium	38	58	49	50	63	50	27	30	57	19	79	24	56	28	58	32	69	15	50	96	53	39	57	38
k__Bacteria; p__Firmicutes; c__Negativicutes; o__Selenomonadales; f__Acidaminococcaceae; g__Succiniclasticum; s__uncultured rumen bacterium	120	24	3379	339	1230	916	174	673	134	407	390	292	412	318	949	2115	938	210	18	521	3806	1051	570	46
k__Bacteria; p__Firmicutes; c__Clostridia; o__Clostridiales; f__Lachnospiraceae; g__Oribacterium; s__uncultured rumen bacterium 4C28d-13	113	113	61	80	32	568	103	272	19	311	113	914	97	174	246	76	54	10	67	373	271	110	80	85
k__Bacteria; p__Bacteroidetes; c__Bacteroidia; o__Bacteroidales; f__Prevotellaceae; g__Prevotella 1; s__uncultured rumen bacterium	8	10	17	15	13	34	16	13	3	16	34	16	19	9	18	15	7	11	24	6	29	14	13	2
k__Bacteria; p__Firmicutes; c__Negativicutes; o__Selenomonadales; f__Veillonellaceae; g__Schwartzia; s__uncultured bacterium	42	15	57	13	18	20	7	20	10	20	24	9	26	15	28	24	52	8	7	15	86	6	6	3
k__Bacteria; p__Bacteroidetes; c__Bacteroidia; o__Bacteroidales; f__Prevotellaceae; g__Prevotella 1; s__uncultured bacterium	31	66	117	44	25	104	85	69	56	40	68	56	57	20	48	18	9	1	87	23	38	24	39	32
k__Bacteria; p__Proteobacteria; c__Gammaproteobacteria; o__Aeromonadales; f__Succinivibrionaceae; g__Succinivibrionaceae UCG-001; s__uncultured rumen bacterium	458	318	415	249	88	269	271	256	122	408	223	299	121	77	106	92	62	37	68	18	414	50	109	96
k__Bacteria; p__Bacteroidetes; c__Bacteroidia; o__Bacteroidales; f__Prevotellaceae; g__Prevotella 1	6	13	11	6	12	14	5	5	13	1	9	6	14	8	8	5	15	7	15	14	8	13	13	3
k__Bacteria; p__Bacteroidetes; c__Bacteroidia; o__Bacteroidales; f__Prevotellaceae	63	76	138	184	55	594	70	345	81	224	304	368	237	338	503	645	265	24	140	184	422	191	79	173
k__Bacteria; p__Firmicutes; c__Clostridia; o__Clostridiales; f__Ruminococcaceae; g__Ruminococcaceae NK4A214 group	32	71	81	61	203	54	19	26	73	9	154	31	209	164	81	134	151	256	15	46	53	209	135	53
k__Bacteria; p__Firmicutes; c__Clostridia; o__Clostridiales; f__Lachnospiraceae; g__Syntrophococcus; s__uncultured bacterium	37	30	6	9	9	4	18	8	94	35	17	11	10	0	2	10	14	24	17	14	4	23	11	52
k__Bacteria; p__Bacteroidetes; c__Bacteroidia; o__Bacteroidales; f__p-2534-18B5 gut group; g__uncultured bacterium; s__uncultured bacterium	230	143	7	114	0	43	145	102	123	65	100	140	99	28	34	1	0	0	552	425	5	0	45	507
k__Bacteria; p__Firmicutes; c__Clostridia; o__Clostridiales; f__Ruminococcaceae; g__Ruminococcus 1	6	2	1	12	3	25	9	4	1	18	13	10	16	1	1	0	2	0	3	15	12	0	1	2
k__Bacteria; p__Actinobacteria; c__Coriobacteriia; o__Coriobacteriales; f__Atopobiaceae	2	3	1	0	0	0	3	2	1	4	1	3	2	0	0	0	0	0	1	0	0	0	0	1
k__Bacteria; p__Firmicutes; c__Clostridia; o__Clostridiales; f__Lachnospiraceae; g__[Eubacterium] ruminantium group; s__uncultured rumen bacterium	15	41	9	42	2	44	25	34	1	25	20	51	26	14	3	3	11	5	15	97	22	1	35	2
k__Bacteria; p__Firmicutes; c__Clostridia; o__Clostridiales; f__Ruminococcaceae; g__Ruminococcaceae UCG-010	1	0	6	9	7	12	3	2	1	13	14	2	6	10	4	5	1	9	0	0	12	1	4	5
k__Bacteria; p__Firmicutes; c__Clostridia; o__Clostridiales; f__Lachnospiraceae; g__Acetitomaculum; s__uncultured bacterium	39	32	8	12	19	10	1	6	169	8	19	18	15	7	3	10	9	52	48	37	3	24	14	82
k__Bacteria; p__Firmicutes; c__Negativicutes; o__Selenomonadales; f__Veillonellaceae; g__Selenomonas 3; s__uncultured bacterium	79	39	59	20	58	14	40	48	10	85	19	16	14	5	29	24	20	3	8	7	47	10	10	22
k__Bacteria; p__Firmicutes; c__Clostridia; o__Clostridiales; f__Ruminococcaceae; g__Ruminococcus 2; s__uncultured bacterium	193	144	79	48	36	17	9	8	101	56	157	123	236	15	89	42	41	207	953	31	49	29	128	39
k__Bacteria; p__Firmicutes; c__Clostridia; o__Clostridiales; f__Eubacteriaceae; g__Pseudoramibacter; s__uncultured bacterium	13	23	1	20	0	9	21	6	8	16	10	40	16	2	8	8	0	0	41	28	0	4	8	28
k__Bacteria; p__Bacteroidetes; c__Bacteroidia; o__Bacteroidales; f__Prevotellaceae; g__Prevotella 1	15	14	35	9	25	10	15	10	18	12	19	19	8	11	13	21	10	4	10	2	12	33	5	2
k__Bacteria; p__Firmicutes; c__Bacilli; o__Lactobacillales; f__Carnobacteriaceae; g__Carnobacterium; s__uncultured bacterium	8	10	11	0	0	8	17	2	6	2	16	3	11	0	0	0	0	0	0	0	0	0	0	0
k__Bacteria; p__Bacteroidetes; c__Bacteroidia; o__Bacteroidales; f__Prevotellaceae; g__uncultured; s__uncultured rumen bacterium	40	41	126	70	76	169	33	21	65	42	99	24	90	16	31	28	18	42	18	2	64	27	24	16
k__Bacteria; p__Bacteroidetes; c__Bacteroidia; o__Bacteroidales; f__Muribaculaceae; g__uncultured rumen bacterium; s__uncultured rumen bacterium	47	67	71	81	75	91	91	99	57	81	102	77	131	50	33	54	33	30	13	17	55	16	12	39
k__Bacteria; p__Firmicutes; c__Clostridia; o__Clostridiales; f__Lachnospiraceae; g__[Eubacterium] ruminantium group; s__uncultured rumen bacterium	5	8	5	14	5	21	9	17	7	10	15	21	4	15	5	2	12	0	10	41	9	7	13	6
k__Bacteria; p__Firmicutes; c__Clostridia; o__Clostridiales; f__Ruminococcaceae; g__Ruminococcaceae NK4A214 group; s__uncultured rumen bacterium	228	361	654	767	1799	638	475	359	904	375	824	401	1199	2582	1053	1309	2199	2895	446	606	909	1889	1352	286
k__Bacteria; p__Firmicutes; c__Erysipelotrichia; o__Erysipelotrichales; f__Erysipelotrichaceae; g__Erysipelotrichaceae UCG-007; s__uncultured bacterium	195	137	21	142	8	48	36	89	71	89	74	154	150	15	90	65	16	5	64	289	16	18	51	268
k__Bacteria; p__Firmicutes; c__Clostridia; o__Clostridiales; f__Lachnospiraceae; g__Lachnospiraceae AC2044 group; s__uncultured rumen bacterium	49	6	67	78	60	60	67	40	9	109	57	55	59	60	40	39	48	53	26	62	33	29	79	76
k__Bacteria; p__Bacteroidetes; c__Bacteroidia; o__Bacteroidales; f__Prevotellaceae; g__Prevotella 1; s__uncultured bacterium	36	79	67	110	109	143	95	70	78	44	139	79	128	38	98	80	92	60	80	116	114	99	77	30
k__Bacteria; p__Bacteroidetes; c__Bacteroidia; o__Bacteroidales; f__Prevotellaceae; g__Prevotellaceae UCG-003	2	8	6	2	0	5	2	4	12	3	4	1	2	4	0	0	0	1	12	5	0	3	6	0
k__Bacteria; p__Firmicutes; c__Clostridia; o__Clostridiales; f__Ruminococcaceae; g__Ruminococcaceae UCG-014; s__uncultured rumen bacterium	48	39	28	57	40	14	16	16	25	41	31	47	52	36	37	27	32	72	57	21	47	55	47	39
k__Bacteria; p__Bacteroidetes; c__Bacteroidia; o__Bacteroidales; f__uncultured; g__uncultured rumen bacterium; s__uncultured rumen bacterium	19	31	27	40	10	40	11	6	19	18	40	23	25	8	23	7	7	4	19	17	33	15	14	4
k__Bacteria; p__Bacteroidetes; c__Bacteroidia; o__Bacteroidales; f__Prevotellaceae	2	2	0	1	0	6	1	4	2	2	2	0	1	0	0	0	0	0	0	2	0	0	0	1
k__Bacteria; p__Bacteroidetes; c__Bacteroidia; o__Bacteroidales; f__Muribaculaceae	8	17	7	16	8	30	11	22	7	9	21	12	13	0	8	8	4	0	14	43	6	3	22	10
k__Bacteria; p__Bacteroidetes; c__Bacteroidia; o__Bacteroidales; f__Prevotellaceae; g__Prevotella 7; s__uncultured bacterium	9	26	21	5	13	19	31	24	24	41	22	29	3	54	42	35	18	1	10	12	12	34	11	15
k__Bacteria; p__Firmicutes; c__Clostridia; o__Clostridiales; f__Lachnospiraceae; g__[Ruminococcus] gauvreauii group; s__uncultured rumen bacterium	443	243	54	110	21	20	72	81	319	101	155	82	119	33	41	81	102	134	183	149	5	73	76	709
k__Bacteria; p__Bacteroidetes; c__Bacteroidia; o__Bacteroidales; f__Muribaculaceae; g__uncultured rumen bacterium; s__uncultured rumen bacterium	19	12	82	40	19	37	151	35	16	141	65	49	62	17	44	30	5	2	1	13	99	11	17	15
k__Bacteria; p__Firmicutes; c__Erysipelotrichia; o__Erysipelotrichales; f__Erysipelotrichaceae; g__Erysipelotrichaceae UCG-002; s__uncultured bacterium	198	35	8	5	1	1	14	13	16	26	24	29	22	0	2	1	2	4	21	22	0	1	11	35
k__Bacteria; p__Bacteroidetes; c__Bacteroidia; o__Bacteroidales; f__Prevotellaceae; g__Prevotella 1; s__unidentified rumen bacterium 12-130	48	211	216	144	144	246	361	181	153	137	222	121	123	363	259	192	149	115	214	255	141	219	203	269
k__Bacteria; p__Firmicutes	2	0	0	0	0	0	0	0	0	0	0	0	0	0	0	0	0	0	0	0	0	0	0	0
k__Bacteria; p__Bacteroidetes; c__Bacteroidia; o__Bacteroidales; f__Muribaculaceae; g__uncultured rumen bacterium; s__uncultured rumen bacterium	11	1	5	1	4	1	78	15	0	42	17	14	2	0	12	7	0	0	0	0	24	0	1	2
k__Bacteria; p__Firmicutes; c__Clostridia; o__Clostridiales; f__Lachnospiraceae; g__Lachnospiraceae UCG-008; s__uncultured rumen bacterium	7	4	4	11	7	5	2	5	6	5	7	8	6	6	4	2	3	2	2	13	4	7	3	5
k__Bacteria; p__Bacteroidetes; c__Bacteroidia; o__Bacteroidales; f__Rikenellaceae; g__Rikenellaceae RC9 gut group; s__uncultured rumen bacterium	3	19	8	33	21	14	8	4	26	9	12	13	23	29	8	15	16	33	18	22	5	37	20	10
k__Bacteria; p__Firmicutes; c__Clostridia; o__Clostridiales; f__Family XIII; g__[Eubacterium] nodatum group	3	4	2	4	7	5	1	1	21	1	6	1	2	5	1	2	6	6	0	3	3	11	4	6
k__Bacteria; p__Firmicutes; c__Clostridia; o__Clostridiales; f__Lachnospiraceae; g__[Eubacterium] ruminantium group	8	14	3	12	4	24	6	11	5	2	4	14	15	12	5	3	4	1	13	50	9	1	12	2
k__Bacteria; p__Bacteroidetes; c__Bacteroidia; o__Bacteroidales; f__Prevotellaceae; g__Prevotella 1	85	156	394	102	135	69	74	78	211	132	119	71	105	139	136	182	145	253	235	26	119	122	84	49
k__Bacteria; p__Firmicutes; c__Bacilli; o__Bacillales; f__Planococcaceae; g__Psychrobacillus	20	0	0	1	3	0	0	0	0	0	0	0	1	0	0	0	0	0	0	0	1	0	0	0
k__Bacteria; p__Bacteroidetes; c__Bacteroidia; o__Bacteroidales; f__Prevotellaceae; g__Prevotella 7; s__uncultured bacterium	1	0	1	0	0	0	0	2	0	2	1	0	0	1	3	0	0	0	2	0	0	0	0	0
k__Bacteria; p__Bacteroidetes; c__Bacteroidia; o__Bacteroidales; f__Prevotellaceae; g__Prevotella 1	7	3	6	21	4	4	10	6	3	8	15	10	6	4	4	10	1	5	1	3	10	6	4	0
k__Bacteria; p__Firmicutes; c__Clostridia; o__Clostridiales; f__Lachnospiraceae; g__Lachnospiraceae FE2018 group; s__bacterium FE2018	4	2	1	5	6	2	2	2	14	2	7	0	3	1	1	4	6	9	1	2	0	7	6	3
k__Bacteria; p__Firmicutes; c__Clostridia; o__Clostridiales; f__Ruminococcaceae; g__Subdoligranulum; s__uncultured bacterium	2	0	0	0	0	1	0	0	1	3	3	0	0	2	0	1	3	1	4	5	2	0	0	0
k__Bacteria; p__Firmicutes; c__Clostridia; o__Clostridiales; f__Family XIII; g__[Eubacterium] brachy group; s__uncultured bacterium	2	1	2	3	6	2	2	1	2	0	9	3	4	8	0	2	0	6	0	1	1	2	1	4
k__Bacteria; p__Firmicutes; c__Clostridia; o__Clostridiales; f__Ruminococcaceae; g__Saccharofermentans; s__uncultured bacterium	56	67	28	112	57	94	73	55	71	46	41	41	72	49	27	10	27	25	29	222	52	48	51	22
k__Bacteria; p__Bacteroidetes; c__Bacteroidia; o__Bacteroidales; f__Prevotellaceae; g__Prevotella 1; s__uncultured bacterium	31	16	78	46	100	83	42	32	46	54	126	58	57	106	91	87	86	27	78	39	127	61	33	23
k__Bacteria	6	0	0	0	0	0	1	0	0	1	0	0	0	0	0	0	0	0	0	0	0	0	0	1
k__Bacteria; p__Firmicutes; c__Erysipelotrichia; o__Erysipelotrichales; f__Erysipelotrichaceae; g__Erysipelotrichaceae UCG-009; s__uncultured rumen bacterium	100	62	7	37	1	10	5	20	72	22	24	39	66	1	12	2	1	0	152	81	2	1	42	45
k__Bacteria; p__Firmicutes; c__Clostridia; o__Clostridiales; f__Ruminococcaceae; g__Ruminococcaceae UCG-014	12	0	4	1	5	2	1	1	0	1	18	5	0	8	9	16	7	3	1	0	13	2	3	0
k__Bacteria; p__Firmicutes; c__Negativicutes; o__Selenomonadales; f__Veillonellaceae; g__uncultured	2	5	0	0	0	0	0	1	0	3	2	0	0	0	0	1	0	0	0	0	0	0	0	4
k__Bacteria; p__Firmicutes; c__Clostridia; o__Clostridiales; f__Lachnospiraceae; g__Lachnospiraceae ND3007 group; s__uncultured Lachnospiraceae bacterium	6	0	11	4	13	10	0	2	30	3	9	3	3	10	17	26	9	2	6	14	6	18	10	7
k__Bacteria; p__Bacteroidetes; c__Bacteroidia; o__Bacteroidales; f__Prevotellaceae; g__Prevotella 1; s__uncultured rumen bacterium	172	350	171	334	215	191	347	142	250	119	227	166	239	165	170	113	258	171	565	161	101	220	247	129
k__Bacteria; p__Firmicutes; c__Clostridia; o__Clostridiales; f__Family XIII; g__[Eubacterium] brachy group; s__uncultured bacterium	27	51	57	61	63	53	69	50	93	70	107	86	91	111	99	119	99	139	47	63	34	88	97	104
k__Bacteria; p__Firmicutes; c__Clostridia; o__Clostridiales; f__Ruminococcaceae; g__Ruminiclostridium 9; s__uncultured rumen bacterium	5	3	6	17	11	10	2	3	38	3	8	4	41	14	10	8	14	25	7	5	3	18	19	7
k__Bacteria; p__Firmicutes; c__Clostridia; o__Clostridiales	24	27	5	13	11	6	26	15	13	17	18	20	7	12	9	16	4	3	1	6	4	10	15	30
k__Bacteria; p__Firmicutes; c__Clostridia; o__Clostridiales; f__Ruminococcaceae; g__Ruminococcaceae UCG-014	32	21	2	14	0	7	8	25	0	11	5	11	6	9	21	42	8	0	1	8	18	0	9	31
k__Bacteria; p__Firmicutes; c__Clostridia; o__Clostridiales; f__Lachnospiraceae; g__Acetitomaculum; s__uncultured bacterium	6	10	2	25	6	11	5	9	51	0	6	6	6	8	14	10	26	30	9	10	12	16	51	6
k__Bacteria; p__Firmicutes; c__Negativicutes; o__Selenomonadales; f__Acidaminococcaceae; g__Acidaminococcus; s__uncultured rumen bacterium	51	38	21	38	1	23	44	89	36	49	24	47	50	7	32	23	6	10	39	43	15	13	24	34
k__Bacteria; p__Firmicutes; c__Clostridia; o__Clostridiales; f__Lachnospiraceae; g__Shuttleworthia	66	30	0	0	0	0	0	3	0	5	1	11	3	0	0	0	0	0	2	0	0	0	0	34
k__Bacteria; p__Bacteroidetes; c__Bacteroidia; o__Bacteroidales; f__Prevotellaceae; g__Prevotella 1; s__uncultured rumen bacterium	54	50	157	80	190	69	27	35	62	41	47	43	64	52	66	122	120	124	110	18	68	120	71	1
k__Bacteria; p__Firmicutes; c__Erysipelotrichia; o__Erysipelotrichales; f__Erysipelotrichaceae; g__uncultured; s__uncultured rumen bacterium	14	21	12	23	22	22	12	8	46	3	12	11	31	5	17	7	15	20	19	18	13	25	23	7
k__Bacteria; p__Bacteroidetes; c__Bacteroidia; o__Bacteroidales; f__Prevotellaceae; g__Prevotella 7; s__uncultured bacterium	127	92	190	106	22	146	351	640	93	338	199	208	141	110	159	55	45	3	206	76	150	14	71	154
k__Bacteria; p__Bacteroidetes; c__Bacteroidia; o__Bacteroidales; f__Prevotellaceae; g__Prevotella 1	36	83	72	88	57	64	61	32	68	77	45	22	41	36	51	38	43	51	79	40	38	44	83	54
k__Bacteria; p__Firmicutes; c__Clostridia; o__Clostridiales; f__Lachnospiraceae	180	107	1	31	0	12	11	44	2	83	16	55	20	3	3	0	0	0	2	6	1	0	4	46
k__Bacteria; p__Tenericutes; c__Mollicutes; o__Mollicutes RF39; f__uncultured bacterium; g__uncultured bacterium; s__uncultured bacterium	1	0	0	3	0	0	0	1	0	0	1	1	1	0	0	0	0	0	0	0	0	0	0	1
k__Bacteria; p__Bacteroidetes; c__Bacteroidia; o__Bacteroidales; f__Prevotellaceae; g__Prevotella 1; s__uncultured rumen bacterium	33	44	54	17	62	41	28	34	31	30	31	19	14	15	41	22	16	16	38	12	22	39	15	34
k__Bacteria; p__Tenericutes; c__Mollicutes; o__Mollicutes RF39	12	13	0	35	0	12	1	29	3	5	5	14	2	0	8	0	2	0	32	11	0	0	1	9
k__Bacteria; p__Bacteroidetes; c__Bacteroidia; o__Bacteroidales; f__Prevotellaceae; g__Prevotella 7	8	7	5	2	4	0	9	34	1	19	3	14	2	5	20	10	7	0	2	2	1	6	2	5
k__Bacteria; p__Bacteroidetes; c__Bacteroidia; o__Bacteroidales; f__Bacteroidales RF16 group; g__uncultured rumen bacterium; s__uncultured rumen bacterium	35	65	92	119	193	208	97	59	69	37	80	67	144	350	192	167	262	252	32	71	154	310	222	73
k__Bacteria; p__Firmicutes; c__Clostridia; o__Clostridiales; f__Lachnospiraceae; g__Lachnoclostridium 1; s__uncultured rumen bacterium	96	186	123	233	146	212	134	165	222	87	192	238	289	269	151	136	237	203	199	369	167	259	263	194
k__Bacteria; p__Firmicutes; c__Clostridia; o__Clostridiales; f__Lachnospiraceae; g__Roseburia	79	32	19	32	7	36	30	32	4	37	13	47	29	25	31	27	15	10	46	46	39	21	13	5
k__Bacteria; p__Firmicutes; c__Clostridia; o__Clostridiales; f__Lachnospiraceae	5	4	9	11	7	2	2	0	3	1	3	4	1	0	2	5	2	6	0	0	5	1	2	1
k__Bacteria; p__Firmicutes; c__Clostridia; o__Clostridiales; f__Lachnospiraceae; g__Butyrivibrio 2	73	77	109	159	203	69	9	17	91	49	58	38	63	32	72	89	56	136	56	29	66	82	69	18
k__Bacteria; p__Tenericutes; c__Mollicutes; o__Mollicutes RF39; f__uncultured rumen bacterium; g__uncultured rumen bacterium; s__uncultured rumen bacterium	4	4	0	2	2	2	1	2	5	0	4	2	1	1	3	1	1	1	1	1	1	3	2	0
k__Bacteria; p__Firmicutes; c__Clostridia; o__Clostridiales; f__Ruminococcaceae; g__Ruminococcus 2; s__uncultured rumen bacterium	2	2	6	2	7	0	3	7	3	1	11	1	3	9	11	6	10	11	0	0	20	16	8	2
k__Bacteria; p__Bacteroidetes; c__Bacteroidia; o__Bacteroidales; f__Rikenellaceae; g__Rikenellaceae RC9 gut group	16	28	9	24	17	43	25	22	26	16	19	7	17	50	21	7	30	9	31	17	21	22	17	34
k__Bacteria; p__Firmicutes; c__Clostridia; o__Clostridiales; f__Ruminococcaceae; g__Ruminococcaceae UCG-014; s__uncultured rumen bacterium	30	28	20	37	57	59	29	47	53	26	71	46	79	89	63	70	100	37	24	61	64	62	86	33
k__Bacteria; p__Firmicutes; c__Clostridia; o__Clostridiales; f__Ruminococcaceae; g__Ruminococcaceae UCG-014; s__uncultured rumen bacterium	58	97	15	124	41	41	14	24	72	18	34	38	85	37	32	26	46	45	31	56	57	40	33	10
k__Bacteria; p__Firmicutes; c__Clostridia; o__Clostridiales; f__Lachnospiraceae	86	115	3	34	1	4	34	47	1	40	10	75	35	9	6	0	0	0	48	4	3	0	7	43
k__Bacteria; p__Firmicutes; c__Clostridia; o__Clostridiales; f__Lachnospiraceae; g__Acetitomaculum; s__uncultured bacterium	53	67	49	92	58	107	20	17	105	13	104	32	34	55	101	72	85	80	10	105	60	110	110	44
k__Bacteria; p__Tenericutes; c__Mollicutes; o__Mollicutes RF39; f__uncultured rumen bacterium; g__uncultured rumen bacterium; s__uncultured rumen bacterium	11	27	14	22	11	3	13	15	7	10	19	8	7	8	22	7	14	15	6	15	7	14	23	25
k__Bacteria; p__Proteobacteria; c__Gammaproteobacteria; o__Aeromonadales; f__Succinivibrionaceae	16	3	7	8	1	3	2	2	0	5	3	2	1	0	1	1	0	0	1	1	5	2	0	5
k__Bacteria; p__Firmicutes; c__Clostridia; o__Clostridiales; f__Lachnospiraceae; g__Syntrophococcus; s__uncultured bacterium	56	22	1	14	0	0	0	0	4	16	0	5	5	0	1	0	0	0	6	2	0	0	5	25
k__Bacteria; p__Patescibacteria; c__Gracilibacteria; o__Absconditabacteriales (SR1); f__uncultured rumen bacterium; g__uncultured rumen bacterium; s__uncultured rumen bacterium	72	115	87	130	29	102	72	50	36	136	158	105	153	147	132	96	60	23	16	65	98	56	124	88
k__Bacteria; p__Firmicutes; c__Clostridia; o__Clostridiales; f__Lachnospiraceae; g__Moryella; s__uncultured rumen bacterium	49	143	60	97	73	118	32	43	52	50	119	104	71	94	100	97	172	178	197	150	57	150	116	24
k__Bacteria; p__Spirochaetes; c__Spirochaetia; o__Spirochaetales; f__Spirochaetaceae; g__Treponema 2; s__uncultured rumen bacterium	7	5	7	9	13	9	4	2	3	6	1	2	7	0	4	2	4	9	1	4	8	10	10	1
k__Bacteria; p__Firmicutes; c__Clostridia; o__Clostridiales; f__Lachnospiraceae	2	2	6	6	2	6	5	9	0	1	0	9	3	0	0	1	1	0	0	8	3	1	0	1
k__Bacteria; p__Bacteroidetes; c__Bacteroidia; o__Bacteroidales; f__p-2534-18B5 gut group; g__uncultured rumen bacterium; s__uncultured rumen bacterium	19	19	13	19	0	39	17	6	0	23	21	10	19	3	20	6	0	5	3	3	9	0	21	16
k__Bacteria; p__Patescibacteria; c__Saccharimonadia; o__Saccharimonadales; f__Saccharimonadaceae; g__Candidatus Saccharimonas	42	18	13	28	5	22	18	11	22	9	19	14	27	10	17	12	15	15	4	41	14	9	26	13
k__Bacteria; p__Bacteroidetes; c__Bacteroidia; o__Bacteroidales; f__F082; g__uncultured rumen bacterium; s__uncultured rumen bacterium	13	0	8	53	6	34	12	13	9	21	36	11	12	5	16	7	7	20	3	1	17	11	11	4
k__Bacteria; p__Bacteroidetes; c__Bacteroidia; o__Bacteroidales; f__Prevotellaceae	22	13	12	12	3	8	6	17	6	15	7	8	6	21	17	24	9	0	11	15	3	6	3	5
k__Bacteria; p__Bacteroidetes; c__Bacteroidia; o__Bacteroidales; f__Rikenellaceae; g__Rikenellaceae RC9 gut group; s__uncultured rumen bacterium	42	33	86	32	54	73	35	33	42	38	37	19	40	208	67	82	76	126	25	15	42	88	26	31
k__Bacteria; p__Firmicutes; c__Clostridia; o__Clostridiales; f__Ruminococcaceae; g__Ruminococcus 1	56	58	98	114	24	221	50	57	40	125	168	73	113	76	40	15	25	10	9	171	109	16	71	40
k__Bacteria; p__Firmicutes; c__Negativicutes; o__Selenomonadales; f__Veillonellaceae; g__Dialister; s__uncultured bacterium	29	25	62	56	36	126	49	99	59	29	46	33	49	22	67	62	130	30	84	84	120	74	159	62
k__Bacteria; p__Firmicutes; c__Clostridia; o__Clostridiales; f__Lachnospiraceae	12	4	9	17	4	19	27	47	7	20	8	22	17	3	0	1	8	3	14	31	6	4	18	7
k__Bacteria; p__Firmicutes; c__Clostridia; o__Clostridiales; f__Lachnospiraceae	0	0	0	0	0	2	0	0	1	1	1	0	0	0	0	0	0	1	0	0	0	0	0	0
k__Bacteria; p__Bacteroidetes; c__Bacteroidia; o__Bacteroidales; f__Prevotellaceae; g__Prevotella 7; s__uncultured bacterium	49	35	32	196	28	110	20	142	22	82	49	114	49	73	151	102	74	10	144	188	57	62	39	18
k__Bacteria; p__Firmicutes; c__Clostridia; o__Clostridiales; f__Family XIII; g__Family XIII AD3011 group; s__uncultured bacterium	2	0	0	1	6	4	1	0	9	3	1	4	5	1	2	2	1	0	0	2	2	2	1	3
k__Bacteria; p__Bacteroidetes; c__Bacteroidia; o__Bacteroidales; f__Rikenellaceae; g__Rikenellaceae RC9 gut group; s__uncultured bacterium	48	64	3	17	0	16	75	26	13	25	18	39	24	29	17	1	28	0	62	27	4	0	24	76
k__Bacteria; p__Firmicutes; c__Clostridia; o__Clostridiales; f__Lachnospiraceae; g__[Eubacterium] eligens group; s__uncultured bacterium	23	13	6	12	1	5	10	24	6	18	2	22	16	4	7	3	2	0	4	10	4	3	7	7
k__Bacteria; p__Firmicutes; c__Clostridia; o__Clostridiales; f__Lachnospiraceae; g__Lachnospiraceae ND3007 group; s__uncultured rumen bacterium	2	0	1	3	7	1	2	4	12	2	7	2	1	1	8	16	3	2	2	4	2	9	7	1
k__Bacteria; p__Bacteroidetes; c__Bacteroidia; o__Bacteroidales; f__Prevotellaceae; g__Prevotellaceae UCG-003; s__uncultured rumen bacterium	3	0	4	3	4	8	0	2	0	3	5	7	8	0	4	3	6	3	6	1	1	4	15	5
k__Bacteria; p__Firmicutes; c__Clostridia; o__Clostridiales; f__Lachnospiraceae; g__Lachnospiraceae UCG-008; s__uncultured rumen bacterium	11	17	6	14	9	9	16	9	1	18	18	5	5	13	12	12	10	7	8	15	7	10	6	10
k__Bacteria; p__Firmicutes; c__Clostridia; o__Clostridiales; f__Ruminococcaceae; g__Ruminococcaceae UCG-014; s__uncultured rumen bacterium	45	40	12	37	46	15	27	19	17	12	40	34	33	13	29	31	31	11	6	8	19	31	33	71
k__Bacteria; p__Firmicutes; c__Clostridia; o__Clostridiales; f__Lachnospiraceae; g__Lachnospiraceae UCG-008; s__uncultured rumen bacterium	13	31	26	20	31	8	9	14	54	11	38	20	54	16	21	13	22	43	2	12	8	35	14	8
k__Bacteria; p__Firmicutes; c__Clostridia; o__Clostridiales; f__Lachnospiraceae; g__Lachnospiraceae AC2044 group	6	2	5	8	3	4	0	3	5	4	3	2	1	0	7	1	4	6	1	0	4	2	5	4
k__Bacteria; p__Firmicutes; c__Clostridia; o__Clostridiales; f__Lachnospiraceae; g__Lachnospiraceae NK3A20 group; s__uncultured rumen bacterium	33	29	10	34	28	36	11	7	88	6	24	20	40	5	16	27	45	89	46	41	36	26	97	21
k__Bacteria; p__Patescibacteria; c__Gracilibacteria; o__Absconditabacteriales (SR1); f__uncultured rumen bacterium; g__uncultured rumen bacterium; s__uncultured rumen bacterium	17	57	11	5	7	23	21	8	8	38	5	27	10	30	17	7	15	1	9	4	21	8	50	23
k__Bacteria; p__Firmicutes; c__Clostridia; o__Clostridiales; f__Lachnospiraceae; g__[Eubacterium] ruminantium group	38	6	21	5	3	16	8	5	7	28	34	17	9	7	7	5	1	6	4	7	15	3	6	0
k__Bacteria; p__Bacteroidetes; c__Bacteroidia; o__Bacteroidales; f__F082; g__uncultured rumen bacterium; s__uncultured rumen bacterium	9	12	6	11	8	23	3	7	18	1	4	6	13	1	8	7	17	18	38	12	7	5	13	9
k__Bacteria; p__Firmicutes; c__Clostridia; o__Clostridiales; f__Lachnospiraceae; g__Lachnospiraceae NK3A20 group; s__uncultured rumen bacterium	13	7	12	40	51	26	8	6	59	5	28	16	52	2	24	8	17	40	32	42	21	41	33	7
k__Bacteria; p__Firmicutes; c__Clostridia; o__Clostridiales; f__Ruminococcaceae; g__Ruminococcaceae UCG-001; s__uncultured bacterium	4	7	6	3	5	2	3	2	0	1	19	3	5	2	2	4	3	3	0	3	1	6	1	1
k__Bacteria; p__Bacteroidetes; c__Bacteroidia; o__Bacteroidales; f__Prevotellaceae; g__Prevotellaceae UCG-003; s__uncultured rumen bacterium	6	9	18	26	16	22	0	8	8	12	43	1	16	21	29	2	16	7	22	14	6	20	41	1
k__Bacteria; p__Synergistetes; c__Synergistia; o__Synergistales; f__Synergistaceae; g__Pyramidobacter	7	9	14	4	0	3	87	24	1	39	7	7	5	0	3	0	0	0	0	0	0	0	4	36
k__Bacteria; p__Actinobacteria; c__Coriobacteriia; o__Coriobacteriales; f__Atopobiaceae; g__Olsenella; s__uncultured bacterium	49	21	14	69	27	12	5	5	40	18	23	45	28	1	8	41	29	66	61	39	10	42	96	71
k__Bacteria; p__Firmicutes; c__Clostridia; o__Clostridiales; f__Ruminococcaceae; g__Ruminococcaceae UCG-014	6	19	0	0	0	0	0	0	0	0	1	0	0	0	0	0	0	0	0	0	0	0	0	12
k__Bacteria; p__Firmicutes; c__Clostridia; o__Clostridiales; f__Ruminococcaceae; g__Ruminococcaceae V9D2013 group	12	33	15	34	17	27	6	15	14	17	20	17	17	7	13	5	3	26	1	2	7	14	20	9
k__Bacteria; p__Patescibacteria; c__Saccharimonadia; o__Saccharimonadales; f__Saccharimonadaceae; g__Candidatus Saccharimonas	51	61	17	39	14	21	34	26	32	7	52	30	45	25	21	23	10	21	7	109	21	10	38	44
k__Bacteria; p__Proteobacteria; c__Deltaproteobacteria; o__Desulfovibrionales; f__Desulfovibrionaceae; g__Desulfovibrio; s__gut metagenome	60	93	72	113	37	56	26	53	54	57	58	69	56	25	41	30	27	23	24	43	67	46	99	76
k__Bacteria; p__Bacteroidetes; c__Bacteroidia; o__Bacteroidales; f__Bacteroidales RF16 group; g__uncultured rumen bacterium; s__uncultured rumen bacterium	6	20	20	32	52	53	22	17	14	11	26	17	41	28	28	38	62	52	6	16	24	84	68	9
k__Bacteria; p__Firmicutes; c__Negativicutes; o__Selenomonadales; f__Veillonellaceae; g__uncultured; s__uncultured rumen bacterium 4C28d-2	14	11	14	11	3	11	16	25	2	19	4	4	3	1	11	14	5	1	6	2	26	0	5	5
k__Bacteria; p__Firmicutes; c__Clostridia; o__Clostridiales; f__Lachnospiraceae; g__Blautia	1	0	0	0	0	1	3	2	0	0	0	0	0	0	0	0	0	1	0	0	0	0	0	0
k__Bacteria; p__Firmicutes; c__Clostridia; o__Clostridiales; f__Lachnospiraceae	0	1	1	1	1	0	0	0	2	0	0	2	0	0	0	4	2	1	0	1	0	1	3	2
k__Bacteria; p__Firmicutes; c__Clostridia; o__Clostridiales; f__Ruminococcaceae; g__Ruminococcus 2; s__uncultured bacterium	37	44	22	82	69	60	0	7	24	19	105	28	38	17	6	5	92	24	19	15	81	117	43	7
k__Bacteria; p__Firmicutes; c__Clostridia; o__Clostridiales; f__Ruminococcaceae; g__Ruminococcaceae UCG-014; s__uncultured rumen bacterium	4	0	0	0	4	0	0	1	0	0	2	3	2	0	3	3	1	0	0	0	1	0	0	0
k__Bacteria; p__Firmicutes; c__Clostridia; o__Clostridiales; f__Family XIII; g__Family XIII AD3011 group; s__uncultured bacterium	31	27	81	56	91	82	93	32	39	119	150	31	64	84	105	108	67	73	20	44	65	61	95	93
k__Bacteria; p__Firmicutes; c__Clostridia; o__Clostridiales; f__Lachnospiraceae; g__[Eubacterium] ruminantium group	7	5	8	10	9	9	3	0	5	8	9	6	2	21	5	3	3	0	3	10	6	3	5	4
k__Bacteria; p__Firmicutes; c__Clostridia; o__Clostridiales; f__Lachnospiraceae; g__Blautia; s__uncultured bacterium	1	0	1	1	1	2	0	1	2	0	0	1	0	0	0	4	1	3	0	7	0	1	3	4
k__Bacteria; p__Bacteroidetes; c__Bacteroidia; o__Bacteroidales; f__Prevotellaceae; g__Prevotella 1; s__uncultured rumen bacterium	7	6	33	5	15	25	9	6	20	10	10	1	5	5	9	7	1	10	8	4	12	11	9	2
k__Bacteria; p__Bacteroidetes; c__Bacteroidia; o__Bacteroidales; f__Muribaculaceae; g__uncultured rumen bacterium; s__uncultured rumen bacterium	28	9	47	7	26	20	164	47	1	47	46	25	20	7	83	37	11	0	2	2	93	8	4	17
k__Bacteria; p__Firmicutes; c__Clostridia; o__Clostridiales; f__Ruminococcaceae; g__Ruminococcaceae UCG-010; s__uncultured bacterium	0	0	1	2	0	0	0	1	0	0	0	0	1	2	0	0	0	0	0	0	2	0	2	0
k__Bacteria; p__Bacteroidetes; c__Bacteroidia; o__Bacteroidales; f__Rikenellaceae; g__Rikenella; s__uncultured bacterium	1	0	0	0	0	1	1	0	0	0	0	0	0	0	0	0	0	0	0	0	0	0	0	0
k__Bacteria; p__Firmicutes; c__Clostridia; o__Clostridiales; f__Ruminococcaceae; g__Ruminococcaceae UCG-014	1	2	0	0	0	0	0	0	1	0	0	0	1	0	0	0	0	0	0	0	0	0	0	0
k__Bacteria; p__Firmicutes; c__Clostridia; o__Clostridiales; f__Ruminococcaceae; g__Ruminiclostridium 9; s__uncultured rumen bacterium	12	4	18	7	9	7	0	1	65	6	36	4	23	35	3	22	57	57	7	10	10	19	12	20
k__Bacteria; p__Bacteroidetes; c__Bacteroidia; o__Bacteroidales; f__Prevotellaceae; g__Prevotella 7	8	12	27	8	3	6	15	20	11	29	15	11	16	10	34	24	3	2	18	2	3	16	8	6
k__Bacteria; p__Bacteroidetes; c__Bacteroidia; o__Bacteroidales; f__Prevotellaceae; g__Prevotella 7; s__uncultured bacterium	1	0	0	4	0	0	0	9	0	3	0	3	0	5	6	3	1	0	1	4	0	0	0	2
k__Bacteria; p__Firmicutes; c__Clostridia; o__Clostridiales; f__Lachnospiraceae; g__[Ruminococcus] gauvreauii group; s__uncultured rumen bacterium	146	166	282	145	263	144	181	146	809	142	322	81	96	490	199	459	720	693	58	251	114	617	336	517
k__Bacteria; p__Firmicutes; c__Clostridia; o__Clostridiales; f__Ruminococcaceae; g__[Eubacterium] coprostanoligenes group	23	12	1	16	0	10	4	9	23	2	13	11	18	0	2	1	0	0	5	80	3	5	13	34
k__Bacteria; p__Bacteroidetes; c__Bacteroidia; o__Bacteroidales; f__Rikenellaceae; g__Rikenellaceae RC9 gut group; s__unidentified rumen bacterium RC16	3	2	15	21	119	12	2	1	11	5	10	3	5	2	33	25	62	102	29	6	62	33	32	0
k__Bacteria; p__Firmicutes; c__Negativicutes; o__Selenomonadales; f__Veillonellaceae; g__Dialister; s__uncultured bacterium	172	141	194	137	93	514	270	423	211	136	192	141	207	113	271	292	707	177	287	373	383	316	624	242
k__Bacteria; p__Actinobacteria; c__Coriobacteriia; o__Coriobacteriales; f__Atopobiaceae; g__Olsenella; s__uncultured bacterium	2	1	0	2	0	0	0	1	0	0	0	1	1	0	0	0	0	0	3	0	0	0	3	1
k__Bacteria; p__Firmicutes; c__Erysipelotrichia; o__Erysipelotrichales; f__Erysipelotrichaceae	1	0	0	3	2	2	0	0	0	2	0	1	3	0	0	0	0	1	1	1	0	1	0	1
k__Bacteria; p__Bacteroidetes; c__Bacteroidia; o__Bacteroidales; f__Prevotellaceae; g__Prevotella 1; s__uncultured rumen bacterium	128	121	87	104	152	95	57	32	102	79	124	84	85	51	81	49	78	57	63	66	119	55	73	103
k__Bacteria; p__Firmicutes; c__Clostridia; o__Clostridiales; f__Lachnospiraceae; g__Shuttleworthia	13	14	5	11	9	7	2	7	4	13	3	4	9	10	13	6	6	1	2	10	2	4	3	4
k__Bacteria; p__Firmicutes; c__Clostridia; o__Clostridiales; f__Christensenellaceae; g__Christensenellaceae R-7 group	1	0	4	3	11	6	2	1	0	0	3	3	1	3	3	1	3	4	0	3	3	1	6	2
k__Bacteria; p__Tenericutes; c__Mollicutes; o__Mollicutes RF39; f__gut metagenome; g__gut metagenome; s__gut metagenome	4	1	2	2	2	2	0	0	2	0	2	0	0	0	1	2	0	1	0	0	0	0	3	3
k__Bacteria; p__Bacteroidetes; c__Bacteroidia; o__Bacteroidales; f__Muribaculaceae; g__uncultured rumen bacterium; s__uncultured rumen bacterium	5	1	6	1	11	3	8	5	2	6	8	4	6	0	6	4	4	2	2	7	8	2	6	5
k__Bacteria; p__Proteobacteria; c__Gammaproteobacteria; o__Aeromonadales; f__Succinivibrionaceae; g__Succinivibrio; s__uncultured bacterium	10	4	4	16	5	4	0	1	14	0	3	12	7	1	0	0	0	0	7	0	0	3	3	0
k__Bacteria; p__Bacteroidetes; c__Bacteroidia; o__Bacteroidales; f__Prevotellaceae; g__Prevotella 7	1	2	0	0	0	2	2	1	2	3	0	2	0	7	7	1	4	0	0	0	2	4	1	0
k__Bacteria; p__Bacteroidetes; c__Bacteroidia; o__Bacteroidales; f__Prevotellaceae; g__Prevotella 1; s__uncultured rumen bacterium	6	6	2	2	6	4	3	2	2	2	7	4	4	0	0	1	1	0	2	1	3	4	3	0
k__Bacteria; p__Firmicutes; c__Clostridia; o__Clostridiales; f__Lachnospiraceae; g__Lachnospiraceae XPB1014 group; s__uncultured bacterium	30	16	53	64	45	41	17	19	36	46	45	38	48	29	51	29	47	61	16	4	24	22	42	11
k__Bacteria; p__Firmicutes; c__Clostridia; o__Clostridiales; f__Lachnospiraceae	5	0	3	1	0	0	1	1	4	4	2	1	1	0	1	5	3	0	1	4	0	2	2	2
k__Bacteria; p__Firmicutes; c__Clostridia; o__Clostridiales; f__Christensenellaceae; g__Christensenellaceae R-7 group	16	23	25	44	68	29	8	12	52	4	41	29	28	18	29	51	75	70	38	49	30	82	23	14
k__Bacteria; p__Firmicutes; c__Erysipelotrichia; o__Erysipelotrichales; f__Erysipelotrichaceae; g__Asteroleplasma; s__gut metagenome	1	0	0	0	0	0	0	0	0	0	0	0	0	0	0	0	0	0	3	0	0	0	0	0
k__Bacteria; p__Bacteroidetes; c__Bacteroidia; o__Bacteroidales; f__Prevotellaceae; g__Prevotellaceae YAB2003 group; s__uncultured rumen bacterium	27	10	76	21	18	15	15	58	10	40	28	34	32	23	38	68	27	2	5	4	25	12	3	24
k__Bacteria; p__Firmicutes; c__Clostridia; o__Clostridiales; f__Lachnospiraceae; g__Syntrophococcus; s__uncultured bacterium	22	29	1	9	2	2	6	10	15	9	5	19	10	1	1	3	6	1	9	26	0	3	1	19
k__Bacteria; p__Bacteroidetes; c__Bacteroidia; o__Bacteroidales; f__Prevotellaceae; g__Prevotella 1	5	9	16	5	5	12	10	6	14	11	7	6	6	6	11	9	2	0	6	3	17	4	13	3
k__Bacteria; p__Firmicutes; c__Clostridia; o__Clostridiales; f__Ruminococcaceae; g__Ruminococcaceae NK4A214 group	2	5	0	0	0	0	0	0	0	0	0	0	0	0	0	0	0	1	0	1	0	1	0	3
k__Bacteria; p__Bacteroidetes; c__Bacteroidia; o__Bacteroidales; f__Prevotellaceae; g__Prevotella 1	1	2	0	0	2	1	3	1	0	0	1	3	2	0	0	0	1	0	0	0	2	3	0	0
k__Bacteria; p__Bacteroidetes; c__Bacteroidia; o__Bacteroidales; f__Muribaculaceae; g__uncultured rumen bacterium; s__uncultured rumen bacterium	0	1	10	15	3	3	2	7	0	3	7	3	14	3	5	0	0	1	2	3	4	3	4	1
k__Bacteria; p__Actinobacteria; c__Coriobacteriia; o__Coriobacteriales; f__Atopobiaceae; g__Olsenella; s__uncultured bacterium	33	44	22	84	5	68	35	36	119	31	49	27	52	7	19	36	17	23	53	126	27	38	69	54
k__Bacteria; p__Fibrobacteres; c__Fibrobacteria; o__Fibrobacterales; f__Fibrobacteraceae; g__Fibrobacter; s__Fibrobacter succinogenes subsp. succinogenes S85	27	4	39	14	4	28	5	6	14	11	19	6	18	8	5	6	15	8	1	2	20	6	3	2
k__Bacteria; p__Firmicutes; c__Negativicutes; o__Selenomonadales	3	2	2	2	0	8	5	5	0	4	1	3	3	0	4	9	4	0	3	6	3	1	4	9
k__Bacteria; p__Bacteroidetes; c__Bacteroidia; o__Bacteroidales; f__Prevotellaceae; g__Prevotella 7	5	9	7	4	1	4	9	23	8	16	7	11	2	16	18	9	2	1	9	1	3	10	3	7
k__Bacteria; p__Firmicutes; c__Clostridia; o__Clostridiales	48	113	156	240	236	185	114	83	149	123	280	129	259	270	229	162	247	463	132	123	144	247	225	200
k__Bacteria; p__Tenericutes; c__Mollicutes; o__Mollicutes RF39	10	5	7	6	4	6	5	3	1	1	8	10	8	0	2	0	2	3	0	2	6	5	4	2
k__Bacteria; p__Firmicutes; c__Clostridia; o__Clostridiales; f__Christensenellaceae; g__Christensenellaceae R-7 group; s__uncultured prokaryote	4	9	5	5	15	4	3	4	30	0	6	3	6	1	3	9	9	8	2	8	9	20	4	1
k__Bacteria; p__Firmicutes; c__Clostridia; o__Clostridiales; f__Lachnospiraceae	5	0	4	4	8	5	6	2	15	2	10	3	7	11	12	10	4	15	1	8	4	8	8	2
k__Bacteria; p__Bacteroidetes; c__Bacteroidia; o__Bacteroidales; f__F082; g__uncultured rumen bacterium; s__uncultured rumen bacterium	1	3	1	4	3	4	1	8	1	1	8	0	0	0	12	3	2	4	1	0	6	3	5	0
k__Bacteria; p__Firmicutes; c__Clostridia; o__Clostridiales; f__Ruminococcaceae; g__Ruminococcaceae UCG-011; s__uncultured rumen bacterium	2	0	1	0	2	5	4	4	5	2	4	0	3	5	0	3	3	12	0	5	2	2	4	0
k__Bacteria; p__Firmicutes; c__Clostridia; o__Clostridiales; f__Ruminococcaceae	1	9	0	0	0	0	0	0	1	0	0	5	0	0	0	0	0	0	1	0	0	0	0	4
k__Bacteria; p__Firmicutes; c__Clostridia; o__Clostridiales; f__Lachnospiraceae	2	4	9	7	11	4	0	5	6	1	7	6	13	10	3	6	12	22	2	5	5	13	4	3
k__Bacteria; p__Patescibacteria; c__Saccharimonadia; o__Saccharimonadales; f__Saccharimonadaceae; g__Candidatus Saccharimonas; s__uncultured rumen bacterium	27	26	24	31	47	43	22	14	37	9	38	28	58	23	24	18	25	29	25	44	28	26	44	8
k__Bacteria; p__Firmicutes; c__Clostridia; o__Clostridiales; f__Ruminococcaceae; g__Ruminococcaceae UCG-014	18	2	4	37	8	9	26	5	2	4	20	13	2	6	12	5	20	2	1	2	16	7	17	26
k__Bacteria; p__Bacteroidetes; c__Bacteroidia; o__Bacteroidales; f__Prevotellaceae; g__Prevotella 1; s__uncultured bacterium	15	35	44	25	60	62	32	11	33	19	36	18	33	60	63	38	86	47	27	20	46	59	47	11
k__Bacteria; p__Firmicutes; c__Clostridia; o__Clostridiales; f__Ruminococcaceae; g__Faecalibacterium; s__uncultured bacterium	6	9	11	2	1	15	24	8	4	5	7	4	8	12	17	12	11	14	14	8	12	11	7	3
k__Bacteria; p__Bacteroidetes; c__Bacteroidia; o__Bacteroidales	12	8	14	12	0	11	15	20	15	14	9	20	21	11	26	19	22	5	86	39	5	6	17	46
k__Bacteria; p__Tenericutes; c__Mollicutes; o__Mollicutes RF39	2	1	1	4	6	3	4	2	6	2	2	3	1	0	4	0	0	4	0	3	2	2	4	6
k__Bacteria; p__Firmicutes; c__Erysipelotrichia; o__Erysipelotrichales; f__Erysipelotrichaceae; g__Erysipelotrichaceae UCG-004	2	0	0	9	0	5	5	5	10	4	0	2	3	1	4	1	0	0	13	37	2	1	4	4
k__Bacteria; p__Firmicutes; c__Clostridia; o__Clostridiales; f__Lachnospiraceae	41	17	106	108	37	48	11	38	20	46	44	24	80	86	70	64	107	70	27	15	32	48	75	8
k__Bacteria; p__Bacteroidetes; c__Bacteroidia; o__Bacteroidales; f__Rikenellaceae; g__Rikenellaceae RC9 gut group; s__uncultured rumen bacterium	3	23	12	36	22	35	27	4	34	22	41	21	32	97	39	36	42	33	17	12	26	29	27	52
k__Bacteria; p__Firmicutes; c__Erysipelotrichia; o__Erysipelotrichales; f__Erysipelotrichaceae; g__Asteroleplasma; s__uncultured rumen bacterium	4	2	5	10	4	5	1	4	9	2	3	4	2	4	1	6	3	1	10	9	6	9	0	0
k__Bacteria; p__Firmicutes; c__Clostridia; o__Clostridiales; f__Ruminococcaceae; g__Ruminococcus 2	31	38	81	45	77	21	20	17	50	12	88	26	83	23	60	86	71	268	36	34	39	129	91	61
k__Bacteria; p__Firmicutes; c__Erysipelotrichia; o__Erysipelotrichales; f__Erysipelotrichaceae; g__Erysipelotrichaceae UCG-009; s__uncultured rumen bacterium	1	5	3	4	1	0	3	2	3	6	2	5	5	6	11	6	8	6	7	4	8	4	2	2
k__Bacteria; p__Patescibacteria; c__Saccharimonadia; o__Saccharimonadales; f__Saccharimonadaceae; g__Candidatus Saccharimonas; s__uncultured rumen bacterium	14	4	17	19	0	6	4	0	4	0	5	6	3	1	9	9	7	9	8	0	4	3	6	6
k__Bacteria; p__Bacteroidetes; c__Bacteroidia; o__Bacteroidales; f__Prevotellaceae; g__Prevotellaceae UCG-004; s__uncultured rumen bacterium	15	17	14	9	0	5	3	11	12	15	6	6	22	7	7	1	14	9	17	8	7	4	7	25
k__Bacteria; p__Firmicutes; c__Clostridia; o__Clostridiales; f__Lachnospiraceae; g__[Eubacterium] ruminantium group	22	17	22	28	21	41	17	19	24	28	28	12	17	32	9	8	9	10	5	76	18	22	26	10
k__Bacteria; p__Bacteroidetes; c__Bacteroidia; o__Bacteroidales; f__Prevotellaceae; g__Prevotella 1	7	3	47	13	4	17	6	10	3	17	24	17	4	19	20	13	6	2	2	6	15	3	6	3
k__Bacteria; p__Firmicutes; c__Clostridia; o__Clostridiales; f__Lachnospiraceae; g__Syntrophococcus	2	1	0	1	0	0	0	1	0	0	0	1	1	0	0	0	0	0	0	0	0	0	1	3
k__Bacteria; p__Firmicutes; c__Clostridia; o__Clostridiales; f__Ruminococcaceae; g__Ruminococcaceae NK4A214 group	17	0	0	0	0	0	0	0	0	0	0	0	0	2	0	0	0	0	0	0	0	0	0	468
k__Bacteria; p__Bacteroidetes; c__Bacteroidia; o__Bacteroidales; f__Prevotellaceae	0	0	0	0	2	0	0	0	0	0	0	1	0	0	0	0	0	0	0	0	1	0	1	0
k__Bacteria; p__Bacteroidetes; c__Bacteroidia; o__Bacteroidales; f__Prevotellaceae; g__Prevotella 1	7	48	33	13	22	14	15	7	8	19	20	16	10	13	19	14	20	9	14	0	12	9	12	40
k__Bacteria; p__Firmicutes; c__Clostridia; o__Clostridiales; f__Lachnospiraceae	19	9	0	0	0	0	11	20	0	12	2	31	1	1	0	0	0	0	1	0	0	0	0	124
k__Bacteria; p__Firmicutes; c__Clostridia; o__Clostridiales; f__Lachnospiraceae	8	8	0	1	1	0	2	7	5	6	0	5	3	0	1	0	0	0	3	8	0	1	0	15
k__Bacteria; p__Proteobacteria; c__Gammaproteobacteria; o__Enterobacteriales; f__Enterobacteriaceae; g__Escherichia-Shigella; s__Escherichia coli	9	5	6	7	8	2	4	4	6	2	1	8	15	1	2	0	4	3	2	12	13	41	5	9
k__Bacteria; p__Bacteroidetes; c__Bacteroidia; o__Bacteroidales; f__Rikenellaceae; g__Rikenellaceae RC9 gut group; s__uncultured rumen bacterium	12	4	45	35	112	38	15	10	56	18	21	8	38	36	39	42	90	139	31	26	30	94	46	0
k__Bacteria; p__Bacteroidetes; c__Bacteroidia; o__Bacteroidales; f__Prevotellaceae	23	22	14	13	5	21	8	12	3	3	13	5	27	1	3	1	5	0	17	0	7	0	7	3
k__Bacteria; p__Firmicutes; c__Clostridia; o__Clostridiales; f__Christensenellaceae; g__Christensenellaceae R-7 group	19	13	30	49	66	41	10	20	69	14	40	21	35	44	23	55	61	141	25	37	21	54	40	12
k__Bacteria; p__Firmicutes; c__Clostridia; o__Clostridiales; f__Lachnospiraceae; g__Lachnospiraceae NK3A20 group; s__uncultured rumen bacterium	5	3	11	12	8	9	3	7	7	6	6	7	13	3	7	9	6	8	9	1	8	7	11	4
k__Bacteria; p__Bacteroidetes; c__Bacteroidia; o__Bacteroidales; f__Prevotellaceae; g__Prevotella 1; s__uncultured rumen bacterium	18	3	16	14	30	18	3	11	4	13	35	12	48	25	24	15	56	13	26	1	9	17	28	11
k__Bacteria; p__Bacteroidetes; c__Bacteroidia; o__Bacteroidales; f__Prevotellaceae; g__Prevotellaceae UCG-003; s__uncultured rumen bacterium	22	30	26	24	20	30	19	11	33	7	36	12	43	16	6	8	15	11	5	33	18	11	25	13
k__Bacteria; p__Bacteroidetes; c__Bacteroidia; o__Bacteroidales; f__Rikenellaceae; g__U29-B03; s__uncultured rumen bacterium	21	17	21	15	14	29	20	5	14	6	11	13	9	21	14	12	21	29	20	11	9	17	41	15
k__Bacteria; p__Bacteroidetes; c__Bacteroidia; o__Bacteroidales; f__Rikenellaceae; g__Rikenellaceae RC9 gut group; s__uncultured bacterium	11	3	14	15	18	41	18	4	9	9	6	6	16	15	11	22	0	12	88	13	16	8	25	12
k__Bacteria; p__Bacteroidetes; c__Bacteroidia; o__Bacteroidales; f__Prevotellaceae	6	0	0	0	0	0	0	0	0	0	0	0	0	0	0	0	0	0	2	1	0	0	0	4
k__Bacteria; p__Firmicutes; c__Erysipelotrichia; o__Erysipelotrichales; f__Erysipelotrichaceae; g__Erysipelotrichaceae UCG-006; s__uncultured bacterium	38	30	7	24	0	18	24	11	43	30	28	29	46	1	13	9	7	35	86	63	4	9	47	114
k__Bacteria; p__Firmicutes; c__Clostridia; o__Clostridiales; f__Lachnospiraceae; g__Oribacterium; s__uncultured rumen bacterium	25	36	27	51	30	33	22	35	68	28	43	41	39	51	46	27	42	61	46	49	17	61	68	38
k__Bacteria; p__Firmicutes; c__Clostridia; o__Clostridiales; f__Lachnospiraceae; g__[Eubacterium] ruminantium group; s__bacterium YSB2008	16	27	31	45	30	30	17	18	54	17	20	23	10	33	11	7	20	13	27	197	12	35	39	18
k__Bacteria; p__Firmicutes; c__Erysipelotrichia; o__Erysipelotrichales; f__Erysipelotrichaceae; g__Asteroleplasma	6	2	0	5	0	2	1	4	4	3	0	4	3	0	3	0	1	3	32	4	5	3	4	4
k__Bacteria; p__Firmicutes; c__Clostridia; o__Clostridiales; f__Ruminococcaceae; g__Ruminococcaceae UCG-002; s__uncultured bacterium	28	5	169	40	242	61	89	51	30	128	127	35	44	76	125	94	58	97	7	18	95	77	74	156
k__Bacteria; p__Firmicutes; c__Clostridia; o__Clostridiales; f__Lachnospiraceae; g__Coprococcus 1; s__uncultured rumen bacterium	19	35	21	19	0	6	8	24	16	15	25	23	17	13	10	5	0	3	7	16	0	0	11	61
k__Bacteria; p__Bacteroidetes; c__Bacteroidia; o__Bacteroidales; f__Prevotellaceae; g__Prevotellaceae Ga6A1 group; s__uncultured rumen bacterium	10	18	131	7	45	103	1	5	22	11	81	7	49	6	14	7	5	16	1	0	57	13	11	1
k__Bacteria; p__Firmicutes; c__Clostridia; o__Clostridiales; f__Ruminococcaceae; g__[Eubacterium] coprostanoligenes group; s__uncultured bacterium	41	3	308	226	192	239	130	146	819	89	295	60	573	68	107	248	630	728	218	241	143	323	377	220
k__Bacteria; p__Firmicutes; c__Clostridia; o__Clostridiales; f__Family XIII; g__[Eubacterium] nodatum group; s__bacterium XBB3003	18	18	19	24	30	28	4	10	25	17	36	7	14	63	26	32	32	79	3	12	9	47	23	26
k__Bacteria; p__Deinococcus-Thermus; c__Deinococci; o__Deinococcales; f__Trueperaceae; g__Truepera; s__uncultured Thermus/Deinococcus group bacterium	1	0	1	0	0	0	0	0	0	0	0	0	0	0	0	0	0	0	0	0	0	0	0	0
k__Bacteria; p__Firmicutes; c__Clostridia; o__Clostridiales	1	1	2	1	0	2	1	1	0	0	0	1	2	4	1	0	2	0	0	0	0	0	0	0
k__Bacteria; p__Patescibacteria; c__Saccharimonadia; o__Saccharimonadales; f__Saccharimonadaceae; g__Candidatus Saccharimonas; s__uncultured rumen bacterium	39	44	39	77	54	19	66	40	25	15	57	42	37	18	48	60	39	67	73	41	58	63	59	78
k__Bacteria; p__Firmicutes; c__Clostridia; o__Clostridiales; f__Ruminococcaceae; g__Ruminococcaceae UCG-014; s__uncultured bacterium	24	22	6	17	15	4	1	3	5	6	6	15	9	4	3	15	6	22	22	13	12	6	18	12
k__Bacteria; p__Firmicutes; c__Clostridia; o__Clostridiales; f__Ruminococcaceae; g__Ruminococcaceae UCG-005; s__uncultured rumen bacterium	14	30	17	59	92	52	42	17	8	42	27	17	18	20	51	42	39	62	2	19	47	26	52	9
k__Bacteria; p__Firmicutes; c__Clostridia; o__Clostridiales; f__Family XIII; g__[Eubacterium] brachy group	3	0	1	0	6	0	0	0	0	0	1	1	0	0	1	3	5	4	0	3	0	0	1	2
k__Bacteria; p__Firmicutes; c__Clostridia; o__Clostridiales; f__Lachnospiraceae	2	0	1	2	0	0	0	3	2	1	2	2	1	0	0	3	1	0	1	0	0	3	1	2
k__Bacteria; p__Firmicutes; c__Clostridia; o__Clostridiales; f__Ruminococcaceae; g__Saccharofermentans; s__uncultured rumen bacterium	11	8	7	23	14	15	10	5	46	9	14	14	22	6	7	9	7	12	5	75	21	24	26	7
k__Bacteria; p__Firmicutes; c__Clostridia; o__Clostridiales; f__Lachnospiraceae	0	2	0	0	0	0	0	0	0	1	1	0	0	0	1	1	0	0	0	0	0	0	1	0
k__Bacteria; p__Bacteroidetes; c__Bacteroidia; o__Bacteroidales; f__Prevotellaceae	17	59	32	48	32	24	19	11	15	14	19	18	42	14	24	10	16	12	33	22	36	19	26	10
k__Bacteria; p__Bacteroidetes; c__Bacteroidia; o__Bacteroidales; f__Prevotellaceae; g__Prevotella 7; s__uncultured bacterium	20	21	11	11	8	21	36	51	42	52	12	75	12	18	30	14	15	1	55	15	2	30	11	28
k__Bacteria; p__Firmicutes; c__Clostridia; o__Clostridiales; f__Family XIII; g__[Eubacterium] nodatum group; s__uncultured rumen bacterium	6	7	3	16	7	12	7	3	5	8	11	7	7	5	5	7	5	7	8	22	5	4	7	29
k__Bacteria; p__Firmicutes; c__Clostridia; o__Clostridiales; f__Ruminococcaceae; g__Ruminococcaceae UCG-001; s__uncultured bacterium	0	0	4	2	2	4	0	0	0	2	2	2	1	0	0	0	0	0	0	0	2	4	0	0
k__Bacteria; p__Firmicutes; c__Clostridia; o__Clostridiales; f__Ruminococcaceae; g__Ruminococcus 1	9	11	12	23	16	37	9	24	6	30	15	22	15	20	8	4	4	2	5	54	20	6	10	4
k__Bacteria; p__Bacteroidetes; c__Bacteroidia; o__Bacteroidales; f__Muribaculaceae; g__uncultured rumen bacterium; s__uncultured rumen bacterium	22	51	11	26	36	45	19	10	15	42	31	17	53	4	23	9	14	1	2	16	56	6	30	36
k__Bacteria; p__Firmicutes; c__Erysipelotrichia; o__Erysipelotrichales; f__Erysipelotrichaceae; g__Erysipelotrichaceae UCG-004; s__uncultured bacterium	5	0	5	6	3	5	5	2	9	2	2	2	9	0	3	0	0	1	26	16	1	9	9	1
k__Bacteria; p__Bacteroidetes; c__Bacteroidia; o__Bacteroidales; f__Rikenellaceae; g__Rikenellaceae RC9 gut group; s__unidentified rumen bacterium RF14	16	7	4	9	23	31	12	6	11	11	11	0	6	60	18	13	14	21	8	44	37	26	13	7
k__Bacteria; p__Firmicutes; c__Erysipelotrichia; o__Erysipelotrichales; f__Erysipelotrichaceae; g__uncultured; s__uncultured rumen bacterium	2	0	0	0	4	0	1	1	0	0	0	0	3	1	1	1	0	1	2	3	0	0	2	0
k__Bacteria; p__Firmicutes; c__Clostridia; o__Clostridiales; f__Lachnospiraceae; g__Lachnospiraceae NK3A20 group; s__uncultured rumen bacterium	11	20	9	31	15	16	8	6	12	8	17	10	13	0	15	6	9	3	9	3	12	15	17	11
k__Bacteria; p__Firmicutes; c__Erysipelotrichia; o__Erysipelotrichales; f__Erysipelotrichaceae; g__Solobacterium	1	0	0	0	0	0	1	0	0	0	1	0	0	0	1	0	0	0	2	1	0	0	1	0
k__Bacteria; p__Firmicutes; c__Clostridia; o__Clostridiales; f__Lachnospiraceae; g__Butyrivibrio 2; s__uncultured rumen bacterium	0	2	0	4	2	0	0	0	0	2	0	0	0	0	0	1	0	1	3	0	0	1	2	1
k__Bacteria; p__Spirochaetes; c__Spirochaetia; o__Spirochaetales; f__Spirochaetaceae; g__Treponema 2	3	1	0	2	2	1	0	0	2	2	1	1	7	1	3	2	1	1	0	0	3	8	1	0
k__Bacteria; p__Firmicutes; c__Clostridia; o__Clostridiales; f__Ruminococcaceae; g__Ruminococcaceae UCG-014; s__uncultured bacterium	14	32	7	19	4	13	32	16	20	31	5	36	6	7	12	7	26	4	33	25	4	7	12	35
k__Bacteria; p__Firmicutes; c__Clostridia; o__Clostridiales; f__Christensenellaceae; g__uncultured; s__uncultured rumen bacterium	6	7	7	5	12	6	6	8	4	5	9	6	3	6	5	12	9	14	2	1	10	5	11	5
k__Bacteria; p__Actinobacteria; c__Coriobacteriia; o__Coriobacteriales; f__Atopobiaceae; g__Olsenella; s__uncultured bacterium	11	12	0	14	0	1	15	13	23	8	12	17	14	0	1	3	0	0	19	24	0	0	16	26
k__Bacteria; p__Firmicutes; c__Bacilli; o__Lactobacillales; f__Lactobacillaceae; g__Lactobacillus; s__Lactobacillus murinus	1	2	5	2	0	2	2	3	1	1	1	4	1	0	1	8	8	3	4	7	3	5	1	0
k__Bacteria; p__Bacteroidetes; c__Bacteroidia; o__Bacteroidales; f__Prevotellaceae; g__Prevotella 1; s__Prevotella bryantii	12	23	42	18	72	27	22	58	9	13	10	67	18	27	48	31	43	9	34	7	37	34	10	13
k__Bacteria; p__Firmicutes; c__Clostridia; o__Clostridiales; f__Ruminococcaceae; g__Ruminococcaceae UCG-014; s__uncultured rumen bacterium	9	4	3	3	2	2	0	3	0	8	5	5	13	10	6	6	2	0	2	1	3	0	4	8
k__Bacteria; p__Firmicutes; c__Clostridia; o__Clostridiales; f__Lachnospiraceae	3	4	0	0	0	0	1	8	0	4	0	5	0	0	1	1	1	0	6	1	0	1	1	6
k__Bacteria; p__Bacteroidetes; c__Bacteroidia; o__Bacteroidales	14	1	3	7	8	14	7	6	16	2	8	0	11	3	2	3	6	8	7	45	1	10	12	16
k__Bacteria; p__Firmicutes; c__Clostridia; o__Clostridiales; f__Ruminococcaceae; g__Ruminococcaceae NK4A214 group; s__uncultured rumen bacterium	6	3	6	10	11	10	5	1	30	4	12	6	14	16	4	16	14	17	3	13	5	23	10	7
k__Bacteria; p__Firmicutes; c__Clostridia; o__Clostridiales; f__Lachnospiraceae; g__Agathobacter; s__uncultured bacterium	13	3	4	5	0	0	1	1	0	0	1	8	1	1	3	4	3	1	14	3	1	4	12	0
k__Bacteria; p__Bacteroidetes; c__Bacteroidia; o__Bacteroidales; f__Prevotellaceae; g__Prevotella 1; s__uncultured rumen bacterium	6	7	30	13	15	8	8	3	8	13	15	13	8	5	7	15	2	1	1	6	4	4	4	1
k__Bacteria; p__Firmicutes; c__Negativicutes; o__Selenomonadales; f__Veillonellaceae; g__Dialister	6	1	0	0	0	0	0	0	0	4	0	5	1	0	0	0	0	0	1	0	0	0	0	1
k__Bacteria; p__Bacteroidetes; c__Bacteroidia; o__Bacteroidales; f__Prevotellaceae; g__Prevotella 7; s__uncultured bacterium	7	1	10	11	1	11	12	66	3	50	9	29	7	12	47	12	7	0	18	4	4	10	5	8
k__Bacteria; p__Bacteroidetes; c__Bacteroidia; o__Bacteroidales; f__Prevotellaceae; g__Prevotella 7; s__uncultured bacterium	1	0	0	0	0	0	2	0	0	0	0	4	0	0	0	0	0	0	0	0	0	0	0	0
k__Bacteria; p__Firmicutes; c__Clostridia; o__Clostridiales; f__Ruminococcaceae; g__Ruminococcus 2; s__uncultured rumen bacterium	4	18	22	15	24	10	17	11	6	3	35	17	8	18	30	30	28	79	6	8	25	35	17	9
k__Bacteria; p__Firmicutes; c__Bacilli; o__Bacillales; f__Staphylococcaceae; g__Staphylococcus	5	4	0	2	3	0	2	1	2	3	0	0	0	1	0	0	3	1	7	1	0	1	2	2
k__Bacteria; p__Firmicutes; c__Clostridia; o__Clostridiales; f__Lachnospiraceae; g__Lachnospiraceae NK3A20 group; s__uncultured rumen bacterium	5	3	5	7	3	7	3	1	7	1	7	6	10	1	4	2	1	7	7	5	1	6	3	1
k__Bacteria; p__Firmicutes; c__Clostridia; o__Clostridiales; f__Defluviitaleaceae; g__Defluviitaleaceae UCG-011; s__uncultured rumen bacterium	16	13	0	6	0	0	1	4	36	18	0	6	24	0	0	0	0	0	10	31	0	0	0	15
k__Bacteria; p__Proteobacteria; c__Gammaproteobacteria; o__Betaproteobacteriales; f__Burkholderiaceae; g__Sutterella; s__gut metagenome	10	4	6	0	0	11	5	14	3	6	8	3	3	1	2	0	0	0	1	1	6	5	5	9
k__Bacteria; p__Firmicutes; c__Clostridia; o__Clostridiales; f__Ruminococcaceae; g__Ruminococcus 1	22	24	57	73	78	106	42	50	36	88	48	75	62	40	16	15	9	6	3	69	63	107	67	29
k__Bacteria; p__Firmicutes; c__Clostridia; o__Clostridiales; f__Ruminococcaceae; g__[Eubacterium] coprostanoligenes group	1	1	0	1	1	0	2	1	0	0	0	1	0	1	2	0	3	0	0	3	0	2	4	0
k__Bacteria; p__Firmicutes; c__Clostridia; o__Clostridiales; f__Ruminococcaceae; g__Ruminococcaceae UCG-001; s__uncultured bacterium	38	42	57	43	68	22	71	27	25	22	80	25	43	17	30	50	31	58	14	17	108	69	97	39
k__Bacteria; p__Firmicutes; c__Clostridia; o__Clostridiales; f__Ruminococcaceae; g__[Eubacterium] coprostanoligenes group; s__uncultured bacterium	2	8	7	3	10	6	11	9	8	4	19	6	13	26	3	16	11	9	3	13	16	10	19	4
k__Bacteria; p__Tenericutes; c__Mollicutes; o__Mollicutes RF39; f__uncultured rumen bacterium; g__uncultured rumen bacterium; s__uncultured rumen bacterium	7	1	3	7	0	4	0	1	0	1	6	1	1	1	2	0	2	0	0	2	0	0	2	0
k__Bacteria; p__Firmicutes; c__Clostridia; o__Clostridiales; f__Ruminococcaceae; g__Saccharofermentans; s__uncultured bacterium	10	0	7	13	11	13	4	6	19	8	16	5	11	0	3	0	0	1	0	8	3	7	7	1
k__Bacteria; p__Firmicutes; c__Clostridia; o__Clostridiales; f__Lachnospiraceae	14	4	0	4	1	0	4	11	4	11	6	2	5	0	5	4	5	1	12	8	0	5	4	18
k__Bacteria; p__Tenericutes; c__Mollicutes; o__Mollicutes RF39; f__uncultured bacterium; g__uncultured bacterium; s__uncultured bacterium	10	4	5	9	4	4	0	6	3	6	8	5	3	0	2	5	4	3	1	2	0	6	5	12
k__Bacteria; p__Bacteroidetes; c__Bacteroidia; o__Bacteroidales; f__Prevotellaceae; g__Prevotella 1; s__uncultured rumen bacterium	13	18	21	31	24	63	7	9	32	18	37	8	21	9	32	20	46	21	15	43	12	40	25	41
k__Bacteria; p__Firmicutes; c__Clostridia; o__Clostridiales; f__Ruminococcaceae; g__Ruminococcus 1	21	83	27	44	20	43	39	48	38	40	48	48	87	24	14	7	33	5	15	113	28	11	42	30
k__Bacteria; p__Firmicutes; c__Clostridia; o__Clostridiales; f__Lachnospiraceae; g__[Eubacterium] eligens group	11	2	0	0	0	0	0	1	1	4	0	2	0	0	0	1	1	0	3	2	0	0	3	0
k__Bacteria; p__Bacteroidetes; c__Bacteroidia; o__Bacteroidales; f__Prevotellaceae; g__Prevotella 1; s__uncultured rumen bacterium	62	58	24	36	20	25	31	24	26	41	31	43	21	28	23	16	3	14	95	26	13	16	26	33
k__Bacteria; p__Bacteroidetes; c__Bacteroidia; o__Bacteroidales; f__Prevotellaceae; g__Prevotella 1	4	1	5	0	0	1	0	0	2	5	0	0	0	1	0	2	0	0	0	1	1	9	1	0
k__Bacteria; p__Firmicutes; c__Clostridia; o__Clostridiales; f__Lachnospiraceae; g__Acetitomaculum	0	2	0	1	0	0	0	0	0	0	0	0	0	0	0	0	0	1	0	1	1	3	2	2
k__Bacteria; p__Bacteroidetes; c__Bacteroidia; o__Bacteroidales; f__Prevotellaceae; g__Prevotella 1; s__uncultured rumen bacterium	24	73	48	65	74	33	98	58	31	52	113	72	27	12	70	44	43	11	5	56	76	52	50	20
k__Bacteria; p__Firmicutes; c__Clostridia; o__Clostridiales; f__Defluviitaleaceae; g__Defluviitaleaceae UCG-011; s__uncultured rumen bacterium	7	4	7	10	14	16	5	6	12	6	9	3	9	11	11	3	11	17	5	15	12	16	18	13
k__Bacteria; p__Bacteroidetes; c__Bacteroidia; o__Bacteroidales; f__Prevotellaceae; g__uncultured bacterium; s__uncultured bacterium	15	23	21	50	62	86	49	32	27	14	39	16	29	34	22	19	59	18	22	27	9	19	85	8
k__Bacteria; p__Actinobacteria; c__Coriobacteriia; o__Coriobacteriales; f__Atopobiaceae; g__Olsenella; s__bacterium OL-1	16	12	2	7	2	6	6	6	3	2	4	6	4	0	2	4	0	2	6	4	1	5	6	27
k__Bacteria; p__Firmicutes; c__Clostridia; o__Clostridiales; f__Lachnospiraceae; g__Catonella	3	2	14	9	0	7	2	4	0	3	7	0	3	1	1	1	5	1	0	3	5	2	2	2
k__Bacteria; p__Tenericutes; c__Mollicutes; o__Mollicutes RF39	5	1	5	8	0	2	2	4	0	1	5	2	0	0	2	2	0	0	4	1	2	0	5	1
k__Bacteria; p__Firmicutes; c__Clostridia; o__Clostridiales; f__Lachnospiraceae	0	2	0	0	0	0	0	0	0	2	2	0	0	0	0	0	0	0	0	0	0	0	0	0
k__Bacteria; p__Bacteroidetes; c__Bacteroidia; o__Bacteroidales; f__Prevotellaceae; g__Prevotellaceae UCG-003; s__uncultured rumen bacterium	21	25	24	50	46	38	10	11	20	16	32	9	38	37	18	21	22	25	37	21	20	16	21	22
k__Bacteria; p__Firmicutes; c__Clostridia; o__Clostridiales; f__Ruminococcaceae; g__Ruminococcaceae NK4A214 group	2	0	5	3	2	1	0	0	6	4	16	2	4	13	2	3	3	10	0	3	0	8	1	0
k__Bacteria; p__Firmicutes; c__Clostridia; o__Clostridiales; f__Ruminococcaceae; g__Ruminococcus 1; s__uncultured rumen bacterium	4	1	2	16	1	46	6	11	4	2	4	13	22	0	0	1	1	1	8	53	4	0	7	0
k__Bacteria; p__Tenericutes; c__Mollicutes; o__Mollicutes RF39	2	3	2	6	2	1	1	6	12	0	7	4	1	1	1	0	3	3	1	7	0	3	5	3
k__Bacteria; p__Firmicutes; c__Clostridia; o__Clostridiales; f__Ruminococcaceae; g__Ruminococcaceae UCG-014	12	21	1	13	0	5	19	9	22	17	3	11	2	9	0	3	2	12	14	64	2	7	6	29
k__Bacteria; p__Firmicutes; c__Clostridia; o__Clostridiales; f__Lachnospiraceae	6	7	9	9	8	4	7	3	12	4	6	10	22	6	6	4	28	33	6	9	6	19	6	4
k__Bacteria; p__Firmicutes; c__Clostridia; o__Clostridiales; f__Ruminococcaceae; g__Ruminococcaceae UCG-014	9	25	0	0	0	0	2	2	0	6	0	12	3	0	0	1	0	0	0	0	0	1	2	0
k__Bacteria; p__Bacteroidetes; c__Bacteroidia; o__Bacteroidales; f__Prevotellaceae; g__Prevotella 1; s__uncultured bacterium	1	10	22	9	13	8	7	8	7	8	28	3	10	21	20	31	16	5	1	5	7	7	3	1
k__Bacteria; p__Bacteroidetes; c__Bacteroidia; o__Bacteroidales; f__Muribaculaceae; g__uncultured rumen bacterium; s__uncultured rumen bacterium	9	29	19	22	15	16	23	4	4	12	13	9	28	4	10	8	4	4	7	8	11	4	11	7
k__Bacteria; p__Firmicutes; c__Erysipelotrichia; o__Erysipelotrichales; f__Erysipelotrichaceae; g__Kandleria; s__Kandleria vitulina	12	1	5	2	1	1	1	5	38	5	4	1	1	0	0	2	0	4	2	2	1	2	4	1
k__Bacteria; p__Firmicutes; c__Erysipelotrichia; o__Erysipelotrichales; f__Erysipelotrichaceae; g__Erysipelotrichaceae UCG-004; s__uncultured rumen bacterium	27	36	18	85	13	38	23	5	40	20	12	12	23	16	17	19	18	23	36	53	12	26	47	12
k__Bacteria; p__Firmicutes; c__Clostridia; o__Clostridiales; f__Ruminococcaceae; g__Ruminococcaceae UCG-014	12	5	3	7	4	1	1	5	0	9	2	7	7	7	3	9	3	0	0	0	6	1	6	11
k__Bacteria; p__Firmicutes; c__Clostridia; o__Clostridiales	6	2	0	2	0	2	4	5	1	2	0	2	3	0	0	2	0	0	3	1	1	0	2	1
k__Bacteria; p__Firmicutes; c__Clostridia; o__Clostridiales; f__Family XIII; g__Family XIII AD3011 group; s__bacterium YSD2010	2	4	4	3	1	3	8	2	4	23	11	4	2	5	4	8	6	2	0	1	3	4	2	18
k__Bacteria; p__Firmicutes; c__Clostridia; o__Clostridiales; f__Lachnospiraceae	2	5	12	5	26	4	7	11	13	6	28	6	21	7	6	9	23	36	1	17	7	30	9	0
k__Bacteria; p__Bacteroidetes; c__Bacteroidia; o__Bacteroidales; f__Muribaculaceae; g__uncultured rumen bacterium; s__uncultured rumen bacterium	27	23	28	16	18	27	21	15	9	36	24	14	3	24	20	6	10	1	5	1	25	8	17	35
k__Bacteria; p__Firmicutes; c__Clostridia; o__Clostridiales; f__Lachnospiraceae	4	5	1	9	3	7	3	6	2	6	1	10	7	0	3	0	3	0	1	3	4	2	4	2
k__Bacteria; p__Firmicutes; c__Clostridia; o__Clostridiales; f__Ruminococcaceae; g__Ruminiclostridium 9; s__Clostridiales bacterium NK3B98	6	9	44	62	52	13	11	50	52	19	30	28	42	41	13	12	43	19	1	70	38	41	52	2
k__Bacteria; p__Firmicutes; c__Clostridia; o__Clostridiales; f__Ruminococcaceae; g__Ruminococcaceae UCG-001	9	1	23	3	52	6	2	0	2	3	68	6	12	16	10	18	10	42	1	3	38	36	15	1
k__Bacteria; p__Bacteroidetes; c__Bacteroidia; o__Bacteroidales; f__Muribaculaceae; g__uncultured rumen bacterium; s__uncultured rumen bacterium	62	9	143	92	64	154	1162	439	12	402	123	275	197	20	259	286	4	1	0	16	311	18	106	32
k__Bacteria; p__Firmicutes; c__Clostridia; o__Clostridiales; f__Lachnospiraceae; g__Lachnospiraceae UCG-008; s__uncultured Lachnospiraceae bacterium	14	22	15	15	10	12	5	6	34	16	20	10	24	6	8	13	22	24	13	23	6	24	9	37
k__Bacteria; p__Firmicutes; c__Clostridia; o__Clostridiales; f__Lachnospiraceae; g__[Eubacterium] ventriosum group	2	1	2	17	7	13	1	3	0	6	6	3	4	2	8	1	0	6	1	17	4	17	10	1
k__Bacteria; p__Firmicutes; c__Clostridia; o__Clostridiales; f__Family XIII; g__Anaerovorax; s__uncultured rumen bacterium	20	12	20	21	42	15	16	13	25	13	32	11	8	16	25	22	12	12	1	17	18	32	27	4
k__Bacteria; p__Bacteroidetes; c__Bacteroidia; o__Bacteroidales; f__Prevotellaceae; g__Prevotella 1; s__unidentified rumen bacterium 12-12	21	31	66	27	24	32	36	40	25	29	39	33	39	30	41	26	16	11	30	10	29	16	19	20
k__Bacteria; p__Bacteroidetes; c__Bacteroidia; o__Bacteroidales; f__Rikenellaceae; g__Rikenellaceae RC9 gut group	20	45	25	33	60	31	26	6	28	20	35	9	33	30	40	26	38	37	18	23	36	16	65	41
k__Bacteria; p__Firmicutes; c__Clostridia; o__Clostridiales; f__Lachnospiraceae	8	11	26	5	28	7	3	5	3	12	11	4	3	13	17	14	6	9	0	2	12	7	19	2
k__Bacteria; p__Spirochaetes; c__Spirochaetia; o__Spirochaetales; f__Spirochaetaceae; g__Treponema 2; s__uncultured rumen bacterium	3	6	17	28	8	13	1	3	17	5	10	6	7	1	3	1	6	20	2	5	11	6	14	3
k__Bacteria; p__Firmicutes; c__Clostridia; o__Clostridiales; f__Ruminococcaceae	1	0	0	0	0	0	0	0	1	0	0	0	0	1	0	0	0	0	0	1	0	0	0	0
k__Bacteria; p__Firmicutes; c__Clostridia; o__Clostridiales; f__Ruminococcaceae; g__Ruminococcus 1; s__uncultured rumen bacterium	10	7	5	2	4	14	5	9	3	2	7	4	6	1	0	2	0	0	0	17	0	1	5	2
k__Bacteria; p__Firmicutes; c__Negativicutes; o__Selenomonadales; f__Acidaminococcaceae; g__Acidaminococcus	62	10	0	3	0	6	3	14	1	25	7	27	44	4	7	0	0	0	46	66	3	0	7	30
k__Bacteria; p__Firmicutes; c__Clostridia; o__Clostridiales; f__Ruminococcaceae; g__Ruminococcaceae UCG-014	16	17	8	8	6	4	25	14	1	10	5	11	20	4	1	14	20	5	24	3	6	6	7	8
k__Bacteria; p__Firmicutes; c__Clostridia; o__Clostridiales; f__Ruminococcaceae; g__Saccharofermentans; s__uncultured bacterium	17	10	18	38	8	64	23	25	21	26	27	25	42	19	16	6	15	16	5	115	23	25	35	21
k__Bacteria; p__Firmicutes; c__Erysipelotrichia; o__Erysipelotrichales; f__Erysipelotrichaceae; g__Catenisphaera	2	2	0	0	1	0	0	0	0	0	0	0	2	2	0	0	1	1	0	2	1	2	2	0
k__Bacteria; p__Firmicutes; c__Clostridia; o__Clostridiales; f__Family XIII; g__[Eubacterium] nodatum group; s__uncultured rumen bacterium	9	3	1	5	3	4	5	0	3	3	1	3	2	1	4	2	3	4	4	3	5	6	4	1
k__Bacteria; p__Firmicutes; c__Clostridia; o__Clostridiales; f__Lachnospiraceae; g__Lachnospira	78	36	25	44	22	20	41	56	11	118	18	51	33	39	43	60	19	8	27	64	22	16	30	35
k__Bacteria; p__Firmicutes; c__Clostridia; o__Clostridiales; f__Ruminococcaceae; g__Ruminococcaceae UCG-014; s__uncultured bacterium	18	10	0	7	2	9	12	18	20	15	8	18	22	12	2	4	18	0	2	84	1	7	3	17
k__Bacteria; p__Proteobacteria; c__Gammaproteobacteria; o__Betaproteobacteriales; f__Burkholderiaceae; g__Sutterella; s__gut metagenome	1	0	0	0	1	0	1	0	0	0	0	0	0	0	0	0	0	0	0	0	0	0	0	0
k__Bacteria; p__Firmicutes; c__Clostridia; o__Clostridiales; f__Lachnospiraceae	11	7	6	5	2	11	10	20	3	11	10	17	5	9	2	2	1	0	8	28	7	5	13	7
k__Bacteria; p__Firmicutes; c__Clostridia; o__Clostridiales; f__Ruminococcaceae; g__Ruminococcaceae UCG-004; s__uncultured rumen bacterium	13	13	57	14	50	26	10	16	78	14	61	12	27	14	24	56	86	44	10	25	19	84	52	33
k__Bacteria; p__Firmicutes; c__Clostridia; o__Clostridiales; f__Lachnospiraceae; g__[Eubacterium] ruminantium group; s__uncultured Lachnospiraceae bacterium	7	13	3	10	1	29	12	7	4	11	6	5	2	10	3	0	6	0	2	24	6	7	5	1
k__Bacteria; p__Firmicutes; c__Clostridia; o__Clostridiales; f__Lachnospiraceae; g__Shuttleworthia	13	2	6	5	1	10	7	5	5	11	11	22	12	51	22	11	2	1	2	5	32	32	9	0
k__Bacteria; p__Bacteroidetes; c__Bacteroidia	2	1	0	1	2	1	0	0	6	0	1	0	0	0	0	0	0	1	0	5	0	2	1	0
k__Bacteria; p__Firmicutes; c__Clostridia; o__Clostridiales; f__Lachnospiraceae	1	0	2	1	3	5	1	1	1	2	1	3	5	0	0	2	0	0	0	1	0	1	5	0
k__Bacteria; p__Bacteroidetes; c__Bacteroidia; o__Bacteroidales; f__Prevotellaceae; g__Prevotellaceae UCG-001; s__uncultured bacterium	12	1	2	4	5	13	4	2	4	1	9	5	14	4	0	3	5	0	13	14	8	2	7	1
k__Bacteria; p__Bacteroidetes; c__Bacteroidia; o__Bacteroidales; f__Prevotellaceae; g__Prevotella 7; s__uncultured bacterium	1	2	2	0	0	0	2	2	1	10	2	1	0	4	12	1	0	0	2	0	0	1	0	0
k__Bacteria; p__Firmicutes; c__Clostridia; o__Clostridiales; f__Lachnospiraceae; g__Acetitomaculum; s__uncultured rumen bacterium 6C3d-13	2	12	13	18	19	16	6	6	26	6	5	11	17	10	19	28	50	39	12	22	9	17	67	3
k__Bacteria; p__Firmicutes; c__Clostridia; o__Clostridiales; f__Lachnospiraceae	1	1	0	0	0	0	1	1	0	2	0	3	0	4	0	0	0	0	0	0	0	1	2	1
k__Bacteria; p__Firmicutes; c__Clostridia; o__Clostridiales; f__Ruminococcaceae; g__Ruminococcaceae UCG-013	3	9	2	3	10	6	16	6	0	2	5	5	14	7	10	3	1	0	7	0	4	6	10	0
k__Bacteria; p__Bacteroidetes; c__Bacteroidia; o__Bacteroidales; f__Prevotellaceae; g__Prevotella 1; s__uncultured rumen bacterium	22	44	67	47	122	59	42	40	54	36	57	32	62	25	61	51	56	46	55	36	38	71	43	11
k__Bacteria; p__Firmicutes; c__Clostridia; o__Clostridiales; f__Ruminococcaceae; g__Ruminococcaceae UCG-005; s__uncultured rumen bacterium	26	64	99	62	183	131	176	56	20	265	86	19	27	90	184	108	257	186	11	38	135	95	94	230
k__Bacteria; p__Firmicutes; c__Clostridia; o__Clostridiales; f__Ruminococcaceae	6	1	1	0	3	0	1	1	3	0	5	8	5	7	2	6	1	4	0	5	3	8	2	1
k__Bacteria; p__Bacteroidetes; c__Bacteroidia; o__Bacteroidales; f__Prevotellaceae; g__Prevotellaceae UCG-001; s__uncultured rumen bacterium	19	21	43	34	7	36	21	27	3	18	23	16	40	1	21	5	30	12	34	26	34	3	35	8
k__Bacteria; p__Tenericutes; c__Mollicutes; o__Mollicutes RF39	2	0	0	1	2	0	1	0	0	1	0	0	0	0	0	0	1	2	0	1	0	2	2	2
k__Bacteria; p__Bacteroidetes; c__Bacteroidia; o__Bacteroidales; f__Prevotellaceae; g__Prevotellaceae UCG-001; s__uncultured rumen bacterium	11	17	11	17	31	26	5	6	14	8	11	12	15	4	11	10	3	5	46	10	8	24	9	1
k__Bacteria; p__Bacteroidetes; c__Bacteroidia; o__Bacteroidales; f__Prevotellaceae; g__Prevotella 1; s__uncultured bacterium	9	15	13	26	10	11	12	3	20	3	17	4	12	13	17	6	7	10	21	16	4	16	5	24
k__Bacteria; p__Bacteroidetes; c__Bacteroidia; o__Bacteroidales; f__Prevotellaceae; g__Prevotella 1	11	13	52	35	51	20	35	23	28	30	44	24	28	25	57	39	30	34	19	3	55	37	29	13
k__Bacteria; p__Firmicutes; c__Clostridia; o__Clostridiales; f__Ruminococcaceae; g__Ruminococcus 2	1	1	11	2	22	8	16	5	5	10	18	1	9	4	12	19	30	66	3	1	26	18	8	8
k__Bacteria; p__Bacteroidetes; c__Bacteroidia; o__Bacteroidales; f__Prevotellaceae; g__Prevotella 1	1	3	8	8	4	7	8	5	9	9	4	4	10	0	2	2	5	5	1	8	3	14	3	4
k__Bacteria; p__Firmicutes; c__Clostridia; o__Clostridiales; f__Lachnospiraceae; g__Lachnospiraceae NK3A20 group	32	34	15	29	78	44	10	25	110	2	29	12	62	21	22	39	46	140	34	52	34	47	189	49
k__Bacteria; p__Firmicutes; c__Clostridia; o__Clostridiales; f__Lachnospiraceae	0	0	1	0	0	0	0	0	1	0	0	3	0	5	0	0	4	0	0	2	0	4	0	1
k__Bacteria; p__Firmicutes; c__Erysipelotrichia; o__Erysipelotrichales; f__Erysipelotrichaceae; g__Asteroleplasma	8	8	7	12	0	10	4	3	24	9	3	9	13	3	6	3	0	0	29	23	1	0	21	4
k__Bacteria; p__Firmicutes; c__Clostridia; o__Clostridiales; f__Ruminococcaceae; g__Ruminococcus 1; s__bacterium V9D2012	7	14	4	13	16	30	1	12	17	10	22	13	22	9	2	0	4	4	1	35	16	4	8	2
k__Bacteria; p__Bacteroidetes; c__Bacteroidia; o__Bacteroidales; f__Muribaculaceae; g__uncultured rumen bacterium; s__uncultured rumen bacterium	9	3	33	15	25	17	14	9	8	14	13	13	20	18	27	29	6	8	9	7	34	9	11	7
k__Bacteria; p__Bacteroidetes; c__Bacteroidia; o__Bacteroidales; f__Prevotellaceae; g__Prevotellaceae UCG-003	13	17	15	13	33	17	18	10	10	9	24	22	23	16	8	0	4	6	2	19	26	8	15	0
k__Bacteria; p__Firmicutes; c__Clostridia; o__Clostridiales; f__Lachnospiraceae; g__Lachnospiraceae NK3A20 group; s__uncultured Firmicutes bacterium	0	1	0	1	2	2	2	0	0	0	0	0	1	0	0	3	2	0	1	1	1	0	2	0
k__Bacteria; p__Firmicutes; c__Clostridia; o__Clostridiales; f__Ruminococcaceae; g__Ruminococcaceae UCG-010; s__uncultured bacterium	0	0	0	0	0	0	0	0	0	0	0	6	0	0	0	0	0	0	0	0	0	0	0	0
k__Bacteria; p__Firmicutes; c__Clostridia; o__Clostridiales; f__Lachnospiraceae	1	9	1	6	5	2	1	5	2	1	4	5	8	4	4	5	10	5	4	11	5	10	5	5
k__Bacteria; p__Firmicutes; c__Clostridia; o__Clostridiales; f__Lachnospiraceae	3	4	0	3	0	0	4	0	2	9	2	8	5	0	0	0	5	0	3	5	0	0	1	9
k__Bacteria; p__Firmicutes; c__Clostridia; o__Clostridiales; f__Lachnospiraceae	1	3	1	2	1	2	0	0	2	0	0	1	2	0	0	0	0	3	0	1	0	2	2	1
k__Bacteria; p__Firmicutes; c__Clostridia; o__Clostridiales; f__Lachnospiraceae	0	0	0	0	0	0	0	0	0	0	0	1	0	0	0	0	0	0	0	3	0	0	0	0
k__Bacteria; p__Firmicutes; c__Clostridia; o__Clostridiales; f__Lachnospiraceae	12	3	7	14	9	2	0	3	0	34	2	6	2	15	4	1	1	0	0	0	8	2	5	0
k__Bacteria; p__Firmicutes; c__Clostridia; o__Clostridiales; f__Christensenellaceae; g__Christensenellaceae R-7 group; s__uncultured rumen bacterium	9	7	20	23	37	21	11	11	18	10	41	9	46	47	34	31	49	44	40	41	27	34	21	11
k__Bacteria; p__Firmicutes; c__Erysipelotrichia; o__Erysipelotrichales; f__Erysipelotrichaceae	3	4	0	0	0	0	4	1	0	3	0	7	0	0	0	0	0	0	22	0	0	0	0	2
k__Bacteria; p__Bacteroidetes; c__Bacteroidia; o__Bacteroidales; f__Muribaculaceae; g__uncultured rumen bacterium; s__uncultured rumen bacterium	3	1	9	0	0	2	19	3	0	3	9	10	1	2	10	4	1	0	0	3	23	4	4	0
k__Bacteria; p__Firmicutes; c__Clostridia; o__Clostridiales; f__Ruminococcaceae; g__Ruminococcaceae NK4A214 group	10	46	43	31	167	29	10	13	47	12	102	22	91	109	36	79	44	157	13	30	38	98	72	2
k__Bacteria; p__Firmicutes; c__Clostridia; o__Clostridiales; f__Ruminococcaceae; g__Ruminococcaceae NK4A214 group; s__uncultured bacterium	6	3	11	11	19	6	14	1	3	11	7	6	6	16	22	18	15	18	0	0	8	21	12	9
k__Bacteria; p__Bacteroidetes; c__Bacteroidia; o__Bacteroidales; f__F082; g__uncultured rumen bacterium; s__uncultured rumen bacterium	0	1	1	0	2	1	2	1	1	1	1	0	0	1	1	2	2	0	1	0	0	1	1	1
k__Bacteria; p__Firmicutes; c__Clostridia; o__Clostridiales; f__Lachnospiraceae	7	10	1	2	0	1	2	0	0	3	1	4	1	1	0	1	1	0	0	1	0	2	1	1
k__Bacteria; p__Firmicutes; c__Negativicutes; o__Selenomonadales; f__Acidaminococcaceae; g__Succiniclasticum; s__uncultured rumen bacterium	7	4	144	12	14	58	11	40	4	6	33	14	10	62	23	37	50	10	6	19	41	89	16	1
k__Bacteria; p__Firmicutes; c__Clostridia; o__Clostridiales; f__Lachnospiraceae; g__Roseburia; s__uncultured rumen bacterium	20	11	10	7	20	8	2	6	10	3	16	8	15	6	9	19	18	13	1	6	5	6	8	15
k__Bacteria; p__Firmicutes; c__Clostridia; o__Clostridiales; f__Ruminococcaceae	1	0	1	3	0	3	0	1	1	1	0	1	7	0	0	1	2	0	0	4	2	2	3	0
k__Bacteria; p__Firmicutes; c__Clostridia; o__Clostridiales; f__Lachnospiraceae; g__Coprococcus 1	8	8	10	9	0	3	8	9	27	3	11	7	6	4	7	17	12	7	2	18	1	12	7	25
k__Bacteria; p__Firmicutes; c__Clostridia; o__Clostridiales; f__Ruminococcaceae; g__Ruminococcus 2	5	0	2	2	6	1	6	6	0	3	6	8	10	4	10	4	17	8	10	0	5	7	9	9
k__Bacteria; p__Bacteroidetes; c__Bacteroidia; o__Bacteroidales; f__Prevotellaceae; g__Prevotella 1; s__uncultured bacterium	4	2	11	6	5	9	4	4	8	3	15	2	9	6	5	7	4	3	2	0	9	6	4	2
k__Bacteria; p__Bacteroidetes; c__Bacteroidia; o__Bacteroidales; f__Prevotellaceae; g__Prevotella 1	2	6	18	14	10	24	13	11	2	8	20	8	7	9	5	6	8	11	20	4	4	5	5	4
k__Bacteria; p__Firmicutes; c__Erysipelotrichia; o__Erysipelotrichales; f__Erysipelotrichaceae; g__Erysipelatoclostridium; s__uncultured Firmicutes bacterium	2	1	0	9	0	6	0	0	0	0	1	0	1	0	0	0	0	0	0	1	0	0	2	0
k__Bacteria; p__Bacteroidetes; c__Bacteroidia; o__Bacteroidales; f__Prevotellaceae; g__Prevotella 1; s__uncultured bacterium	5	13	44	23	104	107	42	39	22	10	86	12	26	84	59	52	11	7	5	26	72	52	17	4
k__Bacteria; p__Firmicutes; c__Clostridia; o__Clostridiales; f__Ruminococcaceae	8	8	16	13	34	30	6	11	44	1	42	12	38	17	9	13	35	42	24	52	23	40	27	16
k__Bacteria; p__Tenericutes; c__Mollicutes; o__Mollicutes RF39; f__uncultured bacterium; g__uncultured bacterium; s__uncultured bacterium	16	37	3	16	2	12	27	25	28	16	3	9	4	4	17	7	10	16	19	57	1	14	15	27
k__Bacteria; p__Bacteroidetes; c__Bacteroidia; o__Bacteroidales; f__Muribaculaceae	3	7	0	2	3	1	1	0	0	2	7	1	3	6	1	5	1	0	0	2	7	2	0	0
k__Bacteria; p__Firmicutes; c__Clostridia; o__Clostridiales; f__Lachnospiraceae; g__Marvinbryantia; s__uncultured rumen bacterium	4	1	2	4	8	2	0	2	23	0	1	4	4	4	6	10	5	30	2	9	4	20	4	0
k__Bacteria; p__Firmicutes; c__Clostridia; o__Clostridiales; f__Ruminococcaceae	6	10	22	22	28	17	7	7	6	21	29	8	8	13	21	26	33	44	1	0	35	27	15	17
k__Bacteria; p__Bacteroidetes; c__Bacteroidia; o__Bacteroidales; f__Rikenellaceae; g__Rikenellaceae RC9 gut group; s__uncultured rumen bacterium	13	11	16	6	18	29	21	15	13	12	20	8	18	25	27	13	22	27	15	13	15	12	12	18
k__Bacteria; p__Cyanobacteria; c__Melainabacteria; o__Gastranaerophilales; f__uncultured rumen bacterium; g__uncultured rumen bacterium; s__uncultured rumen bacterium	7	2	6	2	1	2	1	3	1	7	11	9	1	0	0	1	0	0	0	0	8	0	0	1
k__Bacteria; p__Firmicutes; c__Clostridia; o__Clostridiales; f__Family XIII	8	11	9	4	4	12	7	4	24	5	9	5	8	5	3	3	5	2	6	8	5	3	7	17
k__Bacteria; p__Firmicutes; c__Clostridia; o__Clostridiales; f__Lachnospiraceae; g__Syntrophococcus; s__uncultured bacterium	17	10	2	3	1	0	1	3	0	4	5	14	4	3	0	1	1	0	1	2	1	1	2	2
k__Bacteria; p__Firmicutes; c__Clostridia; o__Clostridiales; f__Ruminococcaceae; g__Ruminococcaceae UCG-014	2	7	0	3	2	0	1	2	1	0	2	1	3	5	0	0	1	1	3	0	3	1	3	0
k__Bacteria; p__Firmicutes; c__Clostridia; o__Clostridiales; f__Lachnospiraceae	15	7	1	1	0	1	0	7	0	10	0	3	0	5	1	2	0	0	1	4	0	0	1	1
k__Bacteria; p__Firmicutes; c__Clostridia; o__Clostridiales; f__Lachnospiraceae; g__Syntrophococcus; s__uncultured rumen bacterium	2	2	3	5	0	2	0	1	2	2	1	0	2	1	0	1	0	4	2	2	0	1	2	0
k__Bacteria; p__Bacteroidetes; c__Bacteroidia; o__Bacteroidales; f__Prevotellaceae; g__Prevotella 1; s__uncultured rumen bacterium	3	14	24	12	10	14	6	12	3	6	12	11	5	3	7	7	1	6	3	1	11	5	18	13
k__Bacteria; p__Bacteroidetes; c__Bacteroidia; o__Bacteroidales; f__Prevotellaceae; g__Prevotellaceae UCG-003; s__uncultured rumen bacterium	5	4	4	4	0	13	2	3	1	3	11	17	2	5	4	2	0	0	1	2	1	3	12	2
k__Bacteria; p__Bacteroidetes; c__Bacteroidia; o__Bacteroidales; f__Rikenellaceae; g__Rikenellaceae RC9 gut group; s__uncultured rumen bacterium	4	4	16	44	171	21	8	5	23	4	17	8	22	63	38	148	112	195	11	9	31	57	59	3
k__Bacteria; p__Firmicutes; c__Negativicutes; o__Selenomonadales; f__Veillonellaceae; g__Allisonella; s__uncultured bacterium	7	1	5	14	0	5	0	5	4	1	3	22	16	0	3	4	3	0	15	2	4	1	1	5
k__Bacteria; p__Firmicutes; c__Clostridia; o__Clostridiales; f__Ruminococcaceae; g__Ruminococcaceae UCG-001; s__uncultured rumen bacterium	1	2	0	0	3	1	2	3	0	2	0	1	2	0	0	0	0	1	0	1	3	2	1	11
k__Bacteria; p__Bacteroidetes; c__Bacteroidia; o__Bacteroidales; f__Rikenellaceae; g__Rikenellaceae RC9 gut group; s__uncultured rumen bacterium	4	13	17	46	60	44	13	12	20	19	24	13	44	29	8	11	15	44	25	60	13	28	27	12
k__Bacteria; p__Firmicutes; c__Clostridia; o__Clostridiales; f__Ruminococcaceae; g__Negativibacillus; s__uncultured bacterium	4	5	5	25	10	9	0	0	3	0	1	0	3	0	3	5	5	0	0	0	0	0	16	0
k__Bacteria; p__Firmicutes; c__Clostridia; o__Clostridiales; f__Ruminococcaceae; g__Ruminococcaceae UCG-004	4	6	6	2	4	7	0	2	3	5	4	3	2	8	3	9	0	7	5	14	0	2	5	8
k__Bacteria; p__Bacteroidetes; c__Bacteroidia; o__Bacteroidales; f__Rikenellaceae; g__SP3-e08; s__uncultured rumen bacterium	3	13	22	90	35	45	9	8	33	20	26	11	53	13	30	21	24	72	11	14	10	19	48	0
k__Bacteria; p__Firmicutes; c__Clostridia; o__Clostridiales; f__Ruminococcaceae; g__Ruminococcaceae UCG-014; s__uncultured rumen bacterium	20	6	14	5	4	3	18	5	12	13	10	3	25	10	4	3	13	9	0	11	7	6	12	0
k__Bacteria; p__Firmicutes; c__Clostridia; o__Clostridiales; f__Ruminococcaceae; g__Ruminococcaceae NK4A214 group	0	3	1	2	0	0	3	0	1	1	2	2	1	10	0	0	1	0	0	1	0	2	5	1
k__Bacteria; p__Firmicutes; c__Negativicutes; o__Selenomonadales; f__Acidaminococcaceae; g__Succiniclasticum; s__uncultured rumen bacterium	30	11	832	184	368	267	25	56	313	24	509	75	118	174	375	493	801	296	57	399	1411	607	115	23
k__Bacteria; p__Bacteroidetes; c__Bacteroidia; o__Bacteroidales; f__Prevotellaceae; g__Prevotella 1	3	0	6	0	2	6	7	4	6	12	8	7	6	6	15	3	3	0	3	6	2	5	2	1
k__Bacteria; p__Bacteroidetes; c__Bacteroidia; o__Bacteroidales; f__uncultured; g__uncultured rumen bacterium; s__uncultured rumen bacterium	10	1	3	4	3	6	2	5	10	1	4	3	3	0	2	2	2	2	6	8	1	3	7	0
k__Bacteria; p__Firmicutes; c__Clostridia; o__Clostridiales; f__Lachnospiraceae; g__Shuttleworthia; s__uncultured bacterium	4	2	8	6	2	18	1	1	6	7	15	4	5	0	2	8	11	32	3	5	2	11	5	7
k__Bacteria; p__Bacteroidetes; c__Bacteroidia; o__Bacteroidales; f__Muribaculaceae; g__uncultured rumen bacterium; s__uncultured rumen bacterium	1	0	1	1	4	3	3	1	0	1	1	0	3	0	4	8	1	0	0	1	10	2	0	0
k__Bacteria; p__Firmicutes; c__Clostridia; o__Clostridiales; f__Lachnospiraceae; g__Shuttleworthia	1	5	0	0	1	0	2	3	1	0	2	3	1	0	0	0	1	0	2	2	0	0	0	0
k__Bacteria; p__Firmicutes; c__Clostridia; o__Clostridiales; f__Lachnospiraceae; g__Butyrivibrio 2; s__uncultured rumen bacterium	3	3	1	3	8	2	0	2	10	1	0	4	3	2	1	3	5	9	5	2	2	4	2	2
k__Bacteria; p__Firmicutes; c__Erysipelotrichia; o__Erysipelotrichales; f__Erysipelotrichaceae; g__Erysipelotrichaceae UCG-008; s__uncultured rumen bacterium	5	1	0	7	3	3	0	5	14	1	6	3	9	0	1	8	5	6	5	9	3	2	10	6
k__Bacteria; p__Firmicutes; c__Clostridia; o__Clostridiales; f__Lachnospiraceae; g__Moryella; s__uncultured rumen bacterium	3	14	9	4	16	6	8	11	13	3	20	8	9	19	17	15	33	27	13	21	9	33	23	0
k__Bacteria; p__Actinobacteria; c__Actinobacteria; o__Bifidobacteriales; f__Bifidobacteriaceae; g__Pseudoscardovia; s__uncultured bacterium	8	11	13	17	12	7	0	0	38	23	21	10	23	2	13	7	2	62	57	5	1	5	29	0
k__Bacteria; p__Firmicutes; c__Clostridia; o__Clostridiales; f__Lachnospiraceae	0	4	2	2	0	0	1	2	1	2	0	2	2	1	2	1	0	1	0	2	1	0	0	0
k__Bacteria; p__Bacteroidetes; c__Bacteroidia; o__Bacteroidales; f__Prevotellaceae; g__Prevotella 1	9	7	11	8	10	7	0	4	0	2	8	10	3	1	3	3	0	5	6	5	14	3	6	0
k__Bacteria; p__Firmicutes; c__Clostridia; o__Clostridiales; f__Lachnospiraceae; g__probable genus 10	9	6	10	18	6	6	5	6	11	11	15	14	11	2	10	3	12	11	2	1	9	6	16	18
k__Bacteria; p__Firmicutes; c__Clostridia; o__Clostridiales; f__Lachnospiraceae; g__Lachnospiraceae UCG-002	3	8	6	7	1	18	2	5	20	5	13	7	24	14	6	8	11	16	16	12	3	23	11	7
k__Bacteria; p__Firmicutes; c__Clostridia; o__Clostridiales; f__Lachnospiraceae; g__Lachnospiraceae UCG-008; s__uncultured Lachnospiraceae bacterium	6	2	0	2	3	0	0	1	6	0	1	0	3	1	1	1	1	2	1	0	4	3	0	6
k__Bacteria; p__Firmicutes; c__Clostridia; o__Clostridiales; f__Lachnospiraceae	3	11	4	15	6	9	1	3	4	5	3	8	8	14	3	5	10	3	3	17	6	1	8	5
k__Bacteria; p__Firmicutes; c__Clostridia; o__Clostridiales; f__Lachnospiraceae; g__Butyrivibrio 2; s__uncultured rumen bacterium	12	7	12	32	20	8	9	2	25	5	10	8	19	6	9	9	10	11	15	6	7	8	8	4
k__Bacteria; p__Firmicutes; c__Clostridia; o__Clostridiales; f__Christensenellaceae; g__Christensenellaceae R-7 group	3	4	8	8	1	11	6	9	6	8	14	8	10	24	2	6	1	5	8	12	0	13	8	20
k__Bacteria; p__Bacteroidetes; c__Bacteroidia; o__Bacteroidales; f__F082; g__uncultured rumen bacterium; s__uncultured rumen bacterium	0	1	2	3	0	3	0	0	2	0	4	1	0	0	1	1	3	2	7	4	0	0	1	1
k__Bacteria; p__Bacteroidetes; c__Bacteroidia; o__Bacteroidales; f__Prevotellaceae	7	5	1	0	0	5	7	12	4	12	0	8	4	1	1	3	6	2	8	17	0	1	7	7
k__Bacteria; p__Firmicutes; c__Clostridia; o__Clostridiales; f__Lachnospiraceae; g__Lachnoclostridium 1	1	12	3	3	3	7	4	9	4	10	10	9	12	17	5	9	24	8	5	14	7	17	8	15
k__Bacteria; p__Bacteroidetes; c__Bacteroidia; o__Bacteroidales; f__Rikenellaceae; g__Rikenellaceae RC9 gut group; s__uncultured bacterium	2	1	1	3	10	6	8	3	3	0	7	1	4	1	3	0	0	1	1	7	2	2	3	7
k__Bacteria; p__Firmicutes; c__Clostridia; o__Clostridiales; f__Ruminococcaceae; g__Ruminococcaceae UCG-014	7	1	0	1	0	3	4	3	0	5	3	4	1	1	3	1	0	0	5	4	1	1	2	0
k__Bacteria; p__Bacteroidetes; c__Bacteroidia; o__Bacteroidales; f__Muribaculaceae; g__uncultured rumen bacterium; s__uncultured rumen bacterium	8	23	9	15	14	19	23	8	1	7	19	4	13	1	13	11	2	0	4	5	16	3	9	12
k__Bacteria; p__Bacteroidetes; c__Bacteroidia; o__Bacteroidales; f__Prevotellaceae; g__Prevotella 1; s__uncultured rumen bacterium	1	0	1	1	0	12	0	0	1	0	0	0	1	3	1	0	1	0	1	1	0	2	2	0
k__Bacteria; p__Bacteroidetes; c__Bacteroidia; o__Bacteroidales; f__Prevotellaceae; g__Prevotella 1; s__uncultured rumen bacterium	2	0	14	2	9	7	0	2	1	6	2	4	0	1	5	9	5	10	1	0	8	11	3	0
k__Bacteria; p__Firmicutes; c__Erysipelotrichia; o__Erysipelotrichales; f__Erysipelotrichaceae	1	5	4	8	13	5	5	6	5	5	17	7	3	4	8	6	15	9	6	5	6	10	14	31
k__Bacteria; p__Bacteroidetes; c__Bacteroidia; o__Bacteroidales; f__Prevotellaceae; g__Prevotella 1	3	1	1	0	1	2	3	4	3	4	1	1	0	3	2	2	0	3	1	1	0	2	1	0
k__Bacteria; p__Firmicutes; c__Clostridia; o__Clostridiales; f__Christensenellaceae; g__Christensenellaceae R-7 group; s__uncultured rumen bacterium	10	14	25	33	41	24	4	17	37	9	34	10	42	42	26	16	69	116	11	31	19	61	55	36
k__Bacteria; p__Bacteroidetes; c__Bacteroidia; o__Bacteroidales; f__Rikenellaceae; g__Rikenellaceae RC9 gut group	8	4	2	8	1	4	5	2	1	0	5	2	3	3	1	2	3	2	2	9	0	1	1	1
k__Bacteria; p__Firmicutes; c__Clostridia; o__Clostridiales; f__Ruminococcaceae; g__Ruminococcaceae NK4A214 group	4	22	95	55	151	57	21	33	31	26	164	41	123	149	99	162	104	143	17	28	70	147	134	3
k__Bacteria; p__Bacteroidetes; c__Bacteroidia; o__Bacteroidales; f__Prevotellaceae; g__Prevotella 1	10	34	19	20	22	9	10	15	16	8	18	8	12	15	2	3	1	1	2	1	12	3	3	16
k__Bacteria; p__Firmicutes; c__Clostridia; o__Clostridiales; f__Lachnospiraceae; g__[Eubacterium] hallii group; s__uncultured rumen bacterium	3	12	3	4	6	6	5	6	14	6	10	5	14	4	7	4	7	11	7	6	3	7	7	2
k__Bacteria; p__Tenericutes; c__Mollicutes; o__Mollicutes RF39	3	6	2	2	0	4	3	4	4	4	3	0	3	0	0	1	0	2	0	0	0	1	3	8
k__Bacteria; p__Tenericutes; c__Mollicutes; o__Mollicutes RF39	1	2	2	1	0	3	2	1	1	0	1	3	0	0	0	0	0	0	0	0	0	1	2	0
k__Bacteria; p__Firmicutes; c__Clostridia; o__Clostridiales; f__Ruminococcaceae; g__Subdoligranulum; s__uncultured bacterium	12	16	7	29	6	18	3	7	51	16	35	34	30	36	21	19	16	4	213	35	8	10	29	4
k__Bacteria; p__Firmicutes; c__Clostridia; o__Clostridiales; f__Family XIII; g__[Eubacterium] nodatum group; s__uncultured rumen bacterium	5	0	6	1	5	6	3	1	7	5	8	0	2	11	2	7	13	9	1	3	5	9	5	4
k__Bacteria; p__Bacteroidetes; c__Bacteroidia; o__Bacteroidales; f__Prevotellaceae; g__Prevotella 7; s__uncultured bacterium	8	13	13	4	3	9	4	20	13	27	11	5	9	13	20	19	1	3	5	2	3	12	2	3
k__Bacteria; p__Bacteroidetes; c__Bacteroidia; o__Bacteroidales; f__Muribaculaceae; g__uncultured rumen bacterium; s__uncultured rumen bacterium	1	0	6	8	11	5	22	5	0	8	19	3	12	4	13	21	6	0	0	1	13	6	2	0
k__Bacteria; p__Patescibacteria; c__Saccharimonadia; o__Saccharimonadales; f__Saccharimonadaceae; g__Candidatus Saccharimonas; s__uncultured bacterium	0	0	0	1	1	1	1	2	2	0	0	0	0	0	0	0	0	0	3	1	0	0	1	2
k__Bacteria; p__Bacteroidetes; c__Bacteroidia; o__Bacteroidales; f__uncultured; g__uncultured rumen bacterium; s__uncultured rumen bacterium	5	4	15	7	6	7	5	11	8	5	14	12	7	4	14	8	14	0	5	0	7	3	6	5
k__Bacteria; p__Bacteroidetes; c__Bacteroidia; o__Bacteroidales; f__Rikenellaceae; g__Rikenellaceae RC9 gut group	12	6	30	24	56	18	15	6	15	16	13	8	35	49	12	16	26	35	10	9	17	37	36	3
k__Bacteria; p__Bacteroidetes; c__Bacteroidia; o__Bacteroidales; f__Prevotellaceae; g__Prevotella 7; s__uncultured bacterium	2	1	0	0	0	2	0	1	0	3	0	2	0	0	2	1	0	0	5	0	1	0	0	7
k__Bacteria; p__Bacteroidetes; c__Bacteroidia; o__Bacteroidales; f__Prevotellaceae; g__Prevotella 1; s__uncultured rumen bacterium	7	17	73	25	106	40	22	17	52	33	69	16	39	41	28	41	39	9	7	16	41	77	27	0
k__Bacteria; p__Firmicutes; c__Clostridia; o__Clostridiales; f__Lachnospiraceae; g__[Eubacterium] ruminantium group	3	2	3	1	1	2	3	4	4	6	0	2	1	8	2	0	0	0	0	8	0	0	3	0
k__Bacteria; p__Firmicutes; c__Clostridia; o__Clostridiales; f__Ruminococcaceae; g__Ruminococcaceae UCG-014; s__uncultured rumen bacterium	0	1	16	4	8	1	1	2	0	2	15	7	5	10	12	13	3	13	4	4	23	18	10	0
k__Bacteria; p__Bacteroidetes; c__Bacteroidia; o__Bacteroidales; f__Prevotellaceae	6	7	10	11	9	10	10	9	8	5	16	4	16	12	16	11	15	10	5	3	8	5	10	8
k__Bacteria; p__Firmicutes; c__Clostridia; o__Clostridiales; f__Lachnospiraceae; g__Lachnospira; s__uncultured bacterium	14	8	0	1	0	2	8	7	1	3	0	6	2	1	1	1	0	0	1	5	0	0	0	14
k__Bacteria; p__Tenericutes; c__Mollicutes; o__Mollicutes RF39	4	0	1	1	0	3	1	1	0	2	8	2	0	0	4	1	1	1	0	0	2	2	1	3
k__Bacteria; p__Bacteroidetes; c__Bacteroidia; o__Bacteroidales; f__Muribaculaceae; g__uncultured rumen bacterium; s__uncultured rumen bacterium	13	48	20	33	59	45	26	22	20	36	46	19	26	31	51	28	23	14	11	13	28	17	43	37
k__Bacteria; p__Firmicutes; c__Erysipelotrichia; o__Erysipelotrichales; f__Erysipelotrichaceae; g__uncultured; s__uncultured rumen bacterium	1	0	0	0	0	1	0	0	2	0	0	0	0	0	1	0	0	0	2	0	0	3	0	1
k__Bacteria; p__Firmicutes; c__Clostridia; o__Clostridiales; f__Ruminococcaceae; g__Ruminococcus 1	4	7	14	11	7	15	10	8	16	14	4	17	12	8	3	2	4	1	0	30	6	10	12	3
k__Bacteria; p__Firmicutes; c__Clostridia; o__Clostridiales; f__Lachnospiraceae	4	0	6	2	1	3	0	4	3	3	2	1	2	0	3	3	0	2	2	9	0	6	2	5
k__Bacteria; p__Bacteroidetes; c__Bacteroidia; o__Bacteroidales; f__Rikenellaceae; g__Rikenellaceae RC9 gut group; s__uncultured rumen bacterium	3	2	1	0	5	4	1	0	4	0	1	2	3	11	2	0	3	2	5	13	2	1	6	0
k__Bacteria; p__Bacteroidetes; c__Bacteroidia; o__Bacteroidales; f__Prevotellaceae	0	5	3	2	0	5	3	5	2	11	3	6	3	1	0	0	0	0	10	12	0	0	5	0
k__Bacteria; p__Bacteroidetes; c__Bacteroidia; o__Bacteroidales; f__Prevotellaceae; g__Prevotellaceae UCG-001; s__uncultured rumen bacterium	5	8	13	20	17	23	10	7	10	9	11	1	14	3	12	10	16	20	24	32	8	8	22	7
k__Bacteria; p__Tenericutes; c__Mollicutes; o__Anaeroplasmatales; f__Anaeroplasmataceae; g__Anaeroplasma; s__uncultured rumen bacterium	16	68	10	111	78	129	13	20	19	22	40	41	42	37	58	28	70	87	43	15	53	53	57	10
k__Bacteria; p__Bacteroidetes; c__Bacteroidia; o__Bacteroidales; f__Prevotellaceae; g__Prevotellaceae UCG-001	4	1	4	4	4	5	2	1	0	1	3	0	2	0	6	5	6	2	5	1	3	1	1	2
k__Bacteria; p__Bacteroidetes; c__Bacteroidia; o__Bacteroidales; f__Rikenellaceae; g__Rikenellaceae RC9 gut group; s__uncultured rumen bacterium	1	2	24	10	51	17	12	10	2	18	9	2	2	47	21	46	56	41	2	1	30	28	27	5
k__Bacteria; p__Firmicutes; c__Clostridia; o__Clostridiales; f__Lachnospiraceae; g__Shuttleworthia	3	6	0	0	0	0	2	1	0	3	0	2	0	0	0	0	0	0	0	0	0	0	0	2
k__Bacteria; p__Bacteroidetes; c__Bacteroidia; o__Bacteroidales; f__Rikenellaceae	7	5	5	12	3	9	9	3	1	4	2	1	3	17	7	10	13	4	11	3	6	6	6	5
k__Bacteria; p__Firmicutes; c__Bacilli; o__Lactobacillales; f__Lactobacillaceae; g__Lactobacillus; s__Lactobacillus gasseri	2	0	4	6	11	1	2	3	12	5	2	0	3	6	12	15	11	9	4	1	1	4	2	4
k__Bacteria; p__Firmicutes; c__Clostridia; o__Clostridiales; f__Family XIII; g__Anaerovorax	1	0	4	2	1	0	0	0	2	4	4	1	4	1	6	0	1	2	1	3	3	7	1	1
k__Bacteria; p__Firmicutes; c__Clostridia; o__Clostridiales; f__Ruminococcaceae; g__Ruminococcaceae UCG-014; s__uncultured bacterium	9	6	2	6	6	14	10	1	6	2	6	20	1	2	2	2	1	0	3	24	0	2	6	2
k__Bacteria; p__Firmicutes; c__Clostridia; o__Clostridiales; f__Ruminococcaceae; g__GCA-900066225; s__uncultured bacterium	3	1	1	0	0	4	1	0	2	0	1	1	2	1	0	0	0	0	1	2	1	0	3	0
k__Bacteria; p__Firmicutes; c__Clostridia; o__Clostridiales; f__Family XIII	1	0	0	0	0	0	0	0	0	0	0	0	0	0	0	0	0	0	0	0	0	0	0	0
k__Bacteria; p__Bacteroidetes; c__Bacteroidia; o__Bacteroidales; f__Prevotellaceae; g__Prevotellaceae UCG-001; s__uncultured bacterium	3	6	23	3	18	8	9	5	4	3	10	0	2	1	18	15	11	8	4	6	29	20	13	1
k__Bacteria; p__Firmicutes; c__Clostridia; o__Clostridiales; f__Ruminococcaceae; g__Ruminococcaceae UCG-014; s__uncultured rumen bacterium	17	4	3	1	4	7	1	2	2	27	14	12	2	1	3	0	4	0	0	0	5	2	8	1
k__Bacteria; p__Firmicutes; c__Clostridia; o__Clostridiales; f__Lachnospiraceae	7	1	4	9	1	14	10	6	0	6	3	13	1	5	4	2	3	1	7	9	10	0	13	19
k__Bacteria; p__Firmicutes; c__Clostridia; o__Clostridiales; f__Christensenellaceae; g__Christensenellaceae R-7 group	2	0	0	4	0	1	2	2	4	0	0	3	2	4	0	1	1	0	5	15	0	0	3	5
k__Bacteria; p__Firmicutes; c__Clostridia; o__Clostridiales; f__Defluviitaleaceae; g__Defluviitaleaceae UCG-011; s__uncultured rumen bacterium	1	0	0	0	0	3	0	0	0	0	1	0	1	1	0	0	0	1	2	2	0	2	1	0
k__Bacteria; p__Bacteroidetes; c__Bacteroidia; o__Bacteroidales; f__Muribaculaceae; g__uncultured rumen bacterium; s__uncultured rumen bacterium	2	6	4	8	9	14	5	4	7	2	5	5	4	2	2	4	3	0	6	2	9	5	4	2
k__Bacteria; p__Bacteroidetes; c__Bacteroidia; o__Bacteroidales; f__Muribaculaceae; g__uncultured rumen bacterium; s__uncultured rumen bacterium	14	104	30	100	23	112	245	53	15	47	76	57	54	34	69	11	3	2	2	8	69	20	8	13
k__Bacteria; p__Cyanobacteria; c__Oxyphotobacteria; o__Chloroplast; f__Medicago truncatula (barrel medic); g__Medicago truncatula (barrel medic); s__Medicago truncatula (barrel medic)	12	7	4	6	10	2	1	5	8	1	7	4	4	1	2	0	7	6	7	5	7	3	4	5
k__Bacteria; p__Firmicutes; c__Clostridia; o__Clostridiales; f__Lachnospiraceae; g__Lachnospiraceae FCS020 group	3	0	13	7	17	17	1	8	20	4	17	6	10	21	15	17	13	8	7	17	11	9	8	3
k__Bacteria; p__Firmicutes; c__Clostridia; o__Clostridiales; f__Family XIII; g__Anaerovorax	3	7	6	6	1	7	6	1	0	4	6	6	3	8	1	2	1	0	4	14	1	3	0	4
k__Bacteria; p__Bacteroidetes; c__Bacteroidia; o__Bacteroidales; f__Prevotellaceae; g__Prevotella 1	13	21	19	17	21	21	8	10	12	1	17	13	19	12	13	18	15	6	10	1	11	20	8	9
k__Bacteria; p__Bacteroidetes; c__Bacteroidia; o__Bacteroidales; f__Prevotellaceae; g__Prevotella 1	16	14	14	16	18	11	12	12	8	10	25	4	5	3	7	8	0	1	5	0	10	5	8	5
k__Bacteria; p__Spirochaetes; c__Spirochaetia; o__Spirochaetales; f__Spirochaetaceae; g__Treponema 2; s__uncultured bacterium	9	1	0	4	5	6	1	0	4	0	4	1	4	0	2	0	1	4	2	0	8	3	10	1
k__Bacteria; p__Bacteroidetes; c__Bacteroidia; o__Bacteroidales; f__Prevotellaceae; g__Prevotellaceae UCG-004; s__uncultured rumen bacterium	1	2	15	4	2	5	2	12	1	4	3	6	4	1	5	9	6	3	11	0	7	3	0	8
k__Bacteria; p__Firmicutes; c__Clostridia; o__Clostridiales; f__Lachnospiraceae	2	2	3	0	11	1	0	0	2	0	1	2	3	1	2	2	9	3	0	0	0	6	0	0
k__Bacteria; p__Firmicutes; c__Clostridia; o__Clostridiales; f__Lachnospiraceae; g__Shuttleworthia; s__uncultured bacterium	11	13	13	7	6	5	6	7	0	16	10	9	4	4	6	5	0	0	0	2	6	2	2	2
k__Bacteria; p__Bacteroidetes; c__Bacteroidia; o__Bacteroidales; f__Bacteroidaceae; g__Bacteroides; s__uncultured Bacteroides sp.	3	1	0	1	0	0	5	1	0	0	0	1	0	1	1	2	0	1	0	1	0	0	0	2
k__Bacteria; p__Firmicutes; c__Clostridia; o__Clostridiales; f__Ruminococcaceae	9	6	7	3	26	21	5	12	7	8	4	11	13	36	5	13	4	1	3	27	7	7	19	11
k__Bacteria; p__Firmicutes; c__Negativicutes; o__Selenomonadales; f__Veillonellaceae	20	16	3	4	3	4	15	22	3	21	3	4	6	5	6	7	4	0	3	1	12	0	5	13
k__Bacteria; p__Firmicutes; c__Clostridia; o__Clostridiales; f__Ruminococcaceae; g__[Eubacterium] coprostanoligenes group	5	13	3	12	1	14	8	4	1	5	8	9	1	5	1	3	4	0	0	12	5	4	14	14
k__Bacteria; p__Firmicutes; c__Clostridia; o__Clostridiales; f__Ruminococcaceae; g__Ruminococcus 1	3	2	4	2	0	1	0	2	1	6	1	0	1	1	2	0	3	0	1	0	6	0	3	3
k__Bacteria; p__Firmicutes; c__Clostridia; o__Clostridiales; f__Lachnospiraceae	0	2	0	0	0	0	1	5	0	2	0	0	1	0	0	0	0	0	0	3	0	0	1	1
k__Bacteria; p__Actinobacteria; c__Coriobacteriia; o__Coriobacteriales; f__Atopobiaceae; g__Atopobium; s__uncultured rumen bacterium	1	0	0	1	1	2	3	0	0	0	2	0	0	0	0	0	0	1	0	1	1	1	1	0
k__Bacteria; p__Firmicutes; c__Clostridia; o__Clostridiales; f__Ruminococcaceae; g__Ruminococcaceae UCG-014; s__uncultured bacterium	1	0	0	1	0	1	0	1	1	2	1	0	1	1	2	1	0	0	0	0	1	0	0	0
k__Bacteria; p__Bacteroidetes; c__Bacteroidia; o__Bacteroidales; f__Prevotellaceae; g__Prevotella 7; s__uncultured bacterium	4	4	1	2	0	2	7	43	5	8	7	4	0	5	9	2	2	0	2	2	3	1	0	1
k__Bacteria; p__Firmicutes; c__Clostridia; o__Clostridiales; f__Ruminococcaceae; g__Ruminococcaceae NK4A214 group; s__uncultured bacterium	3	12	12	0	6	1	0	0	4	0	3	5	1	4	6	12	6	8	2	1	1	4	0	0
k__Bacteria; p__Firmicutes; c__Clostridia; o__Clostridiales; f__Christensenellaceae; g__Christensenellaceae R-7 group	6	10	10	2	13	0	4	5	9	1	8	4	11	14	0	8	6	24	2	18	4	8	4	6
k__Bacteria; p__Bacteroidetes; c__Bacteroidia; o__Bacteroidales; f__Rikenellaceae; g__Rikenellaceae RC9 gut group; s__uncultured bacterium	0	1	0	0	2	1	1	1	2	1	1	0	3	2	0	1	1	0	1	3	1	1	0	0
k__Bacteria; p__Firmicutes; c__Clostridia; o__Clostridiales; f__Ruminococcaceae; g__Ruminococcaceae UCG-010; s__uncultured Ruminococcaceae bacterium	2	0	0	0	0	1	0	0	0	0	1	1	0	3	0	0	0	0	0	0	0	0	0	0
k__Bacteria; p__Firmicutes; c__Clostridia; o__Clostridiales; f__Peptococcaceae; g__uncultured; s__uncultured rumen bacterium	8	5	1	6	4	7	6	2	13	3	10	3	9	2	3	2	3	4	3	9	2	3	15	8
k__Bacteria; p__Firmicutes; c__Clostridia; o__Clostridiales; f__Family XIII; g__[Eubacterium] nodatum group; s__uncultured rumen bacterium	10	4	4	5	7	2	5	3	4	5	7	9	1	3	5	6	3	7	2	8	2	8	9	0
k__Bacteria; p__Proteobacteria; c__Deltaproteobacteria; o__Desulfobacterales; f__Desulfobulbaceae; g__Desulfobulbus; s__uncultured rumen bacterium	7	2	4	7	4	0	4	1	9	2	2	4	14	4	0	7	6	11	9	12	1	5	1	3
k__Bacteria; p__Firmicutes; c__Clostridia; o__Clostridiales; f__Lachnospiraceae	1	1	4	5	3	1	3	0	1	1	1	2	2	2	1	2	0	0	2	0	0	1	1	5
k__Bacteria; p__Firmicutes; c__Clostridia; o__Clostridiales; f__Lachnospiraceae; g__Lachnoclostridium 1; s__[Clostridium] aminophilum	5	9	4	3	5	0	1	3	0	19	2	9	10	2	5	5	2	1	1	3	2	5	2	43
k__Bacteria; p__Firmicutes; c__Clostridia; o__Clostridiales; f__Ruminococcaceae; g__Oscillibacter; s__uncultured bacterium	4	0	1	2	26	1	0	0	0	0	0	0	0	0	0	0	4	0	0	0	0	0	8	0
k__Bacteria; p__Bacteroidetes; c__Bacteroidia; o__Bacteroidales; f__Prevotellaceae	4	1	10	2	5	8	0	0	2	1	10	0	7	1	3	1	3	8	1	0	5	1	0	0
k__Bacteria; p__Firmicutes; c__Clostridia; o__Clostridiales; f__Lachnospiraceae	7	1	0	0	0	2	0	0	0	0	0	1	0	0	0	0	0	0	0	0	0	0	0	0
k__Bacteria; p__Firmicutes; c__Clostridia; o__Clostridiales; f__Lachnospiraceae; g__Moryella; s__uncultured rumen bacterium	2	2	6	3	1	8	4	7	2	1	12	4	9	5	6	6	23	33	21	8	9	13	18	2
k__Bacteria; p__Bacteroidetes; c__Bacteroidia; o__Bacteroidales; f__Prevotellaceae; g__Prevotella 1; s__uncultured rumen bacterium	3	6	21	2	3	12	6	7	3	3	6	2	3	6	13	3	2	3	1	1	1	8	7	1
k__Bacteria; p__Firmicutes; c__Clostridia; o__Clostridiales; f__Lachnospiraceae; g__Lachnospiraceae NK4A136 group; s__uncultured rumen bacterium	10	10	4	21	9	14	2	4	9	7	11	4	24	5	8	5	16	7	6	8	6	5	4	4
k__Bacteria; p__Firmicutes; c__Clostridia; o__Clostridiales; f__Ruminococcaceae; g__Ruminococcaceae NK4A214 group	2	0	0	2	2	3	0	2	3	0	2	3	0	5	0	0	7	5	3	6	2	0	3	1
k__Bacteria; p__Firmicutes; c__Erysipelotrichia; o__Erysipelotrichales; f__Erysipelotrichaceae; g__Erysipelatoclostridium	2	0	2	22	0	3	0	0	9	0	0	0	0	0	0	1	0	0	0	2	0	0	1	0
k__Bacteria; p__Firmicutes; c__Clostridia; o__Clostridiales; f__Lachnospiraceae; g__Lachnospiraceae NK3A20 group; s__uncultured rumen bacterium 3C0d-1	2	3	21	5	152	10	0	2	3	0	15	2	10	35	13	13	32	12	0	2	57	40	30	1
k__Bacteria; p__Firmicutes; c__Clostridia; o__Clostridiales; f__Ruminococcaceae; g__Ruminococcaceae UCG-014	8	18	1	8	5	1	7	8	1	3	6	15	5	7	6	15	3	0	20	10	6	5	11	9
k__Bacteria; p__Firmicutes; c__Clostridia; o__Clostridiales; f__Ruminococcaceae	1	0	4	0	2	1	0	0	0	0	1	0	2	2	1	4	12	10	0	0	2	7	1	1
k__Bacteria; p__Firmicutes; c__Negativicutes; o__Selenomonadales; f__Veillonellaceae	16	2	17	7	15	26	21	28	6	21	10	7	30	20	49	32	66	14	15	26	47	2	8	23
k__Bacteria; p__Firmicutes; c__Clostridia; o__Clostridiales; f__Ruminococcaceae; g__Ruminococcus 1; s__uncultured rumen bacterium	25	10	9	28	9	73	26	22	16	22	31	26	43	12	6	4	5	4	9	69	27	7	36	6
k__Bacteria; p__Firmicutes; c__Clostridia; o__Clostridiales; f__Christensenellaceae; g__Christensenellaceae R-7 group; s__uncultured rumen bacterium	0	1	1	13	25	13	4	3	2	7	12	8	14	18	24	7	16	35	19	41	15	16	14	7
k__Bacteria; p__Bacteroidetes; c__Bacteroidia; o__Bacteroidales; f__Rikenellaceae; g__Rikenellaceae RC9 gut group	4	10	4	7	13	16	11	2	2	3	16	0	3	30	2	1	8	1	1	4	13	2	3	3
k__Bacteria; p__Firmicutes; c__Clostridia; o__Clostridiales; f__Ruminococcaceae; g__[Eubacterium] coprostanoligenes group	1	5	9	5	10	10	5	13	4	4	7	3	13	4	7	1	25	7	5	16	9	10	8	5
k__Bacteria; p__Bacteroidetes; c__Bacteroidia; o__Bacteroidales; f__Rikenellaceae; g__Rikenellaceae RC9 gut group; s__uncultured rumen bacterium	6	9	0	4	2	9	1	2	5	2	5	1	4	10	2	4	1	12	1	12	3	4	2	1
k__Bacteria; p__Firmicutes; c__Negativicutes; o__Selenomonadales; f__Veillonellaceae	1	2	4	2	0	0	3	6	0	1	1	3	2	0	3	2	0	0	2	0	4	0	0	1
k__Bacteria; p__Firmicutes; c__Clostridia; o__Clostridiales; f__Lachnospiraceae; g__Lachnospiraceae FCS020 group; s__uncultured rumen bacterium	1	0	13	13	13	4	1	8	6	3	17	8	3	6	10	7	13	11	3	0	10	3	2	0
k__Bacteria; p__Bacteroidetes; c__Bacteroidia; o__Bacteroidales; f__Prevotellaceae; g__Prevotella 1; s__uncultured rumen bacterium	23	89	67	41	50	34	50	24	13	55	36	26	17	21	34	25	24	20	18	5	34	19	21	76
k__Bacteria; p__Bacteroidetes; c__Bacteroidia; o__Bacteroidales; f__Prevotellaceae; g__Prevotella 1; s__uncultured bacterium	4	6	6	3	8	6	10	6	5	4	8	5	13	14	4	6	5	11	6	5	10	5	3	12
k__Bacteria; p__Firmicutes; c__Clostridia; o__Clostridiales; f__Ruminococcaceae; g__Ruminococcaceae UCG-014; s__unidentified	1	1	0	1	8	1	1	0	0	0	2	2	2	6	6	0	0	0	0	0	2	1	0	0
k__Bacteria; p__Firmicutes; c__Clostridia; o__Clostridiales; f__Lachnospiraceae	8	2	2	5	14	3	6	0	5	8	4	2	2	0	2	1	5	4	4	2	13	2	15	0
k__Bacteria; p__Firmicutes; c__Clostridia; o__Clostridiales; f__Ruminococcaceae; g__Ruminococcaceae UCG-014	2	0	0	2	1	0	2	0	0	0	1	2	3	0	0	1	0	0	0	0	0	0	0	0
k__Bacteria; p__Firmicutes; c__Clostridia; o__Clostridiales; f__Family XIII; g__[Eubacterium] nodatum group; s__uncultured bacterium	11	0	0	0	0	0	0	1	0	3	0	1	0	0	0	0	0	0	1	0	0	0	0	3
k__Bacteria; p__Firmicutes; c__Negativicutes; o__Selenomonadales; f__Acidaminococcaceae; g__Acidaminococcus	2	0	1	2	0	0	1	1	0	0	2	2	0	2	0	0	0	0	0	0	0	0	1	3
k__Bacteria; p__Firmicutes; c__Clostridia; o__Clostridiales; f__Lachnospiraceae	19	6	3	8	0	5	3	2	20	3	10	11	7	2	5	9	0	0	5	21	0	0	2	8
k__Bacteria; p__Firmicutes; c__Clostridia; o__Clostridiales	2	0	0	1	0	0	0	2	0	0	0	0	1	3	1	0	1	0	2	5	0	0	1	2
k__Bacteria; p__Bacteroidetes; c__Bacteroidia; o__Bacteroidales; f__Prevotellaceae; g__Prevotella 1	0	5	4	4	12	11	1	3	3	1	4	4	4	7	1	2	4	6	8	5	7	19	1	4
k__Bacteria; p__Tenericutes; c__Mollicutes; o__Mollicutes RF39	7	1	1	4	3	7	1	1	1	5	6	0	0	0	1	0	0	2	2	2	0	1	2	0
k__Bacteria; p__Firmicutes; c__Negativicutes; o__Selenomonadales; f__Veillonellaceae; g__uncultured; s__uncultured rumen bacterium	1	4	14	3	0	1	3	14	0	1	2	1	2	0	3	2	2	0	1	0	10	0	1	1
k__Bacteria; p__Firmicutes; c__Clostridia; o__Clostridiales	6	14	0	4	2	2	5	9	1	7	0	4	2	3	4	2	2	0	0	2	2	0	2	2
k__Bacteria; p__Proteobacteria; c__Deltaproteobacteria; o__Desulfobacterales; f__Desulfobulbaceae; g__Desulfobulbus	1	1	0	0	3	1	3	0	2	0	2	1	4	2	0	0	1	1	3	1	0	1	1	2
k__Bacteria; p__Bacteroidetes; c__Bacteroidia; o__Bacteroidales; f__Prevotellaceae; g__Prevotella 1	3	3	121	10	125	29	6	7	25	2	13	3	15	16	19	41	16	9	4	1	37	51	12	0
k__Bacteria; p__Firmicutes; c__Clostridia; o__Clostridiales; f__Family XIII; g__Anaerovorax; s__uncultured rumen bacterium	0	1	0	0	0	1	0	0	0	0	0	1	3	0	0	0	0	1	0	1	0	1	0	0
k__Bacteria; p__Firmicutes; c__Clostridia; o__Clostridiales; f__Lachnospiraceae	0	0	3	1	1	2	0	1	0	1	0	1	0	0	2	0	0	0	0	2	11	2	2	0
k__Bacteria; p__Firmicutes; c__Clostridia; o__Clostridiales; f__Ruminococcaceae; g__Ruminococcus 1	18	10	20	15	9	26	13	12	25	12	33	14	19	12	8	4	10	4	5	24	18	12	10	7
k__Bacteria; p__Firmicutes; c__Clostridia; o__Clostridiales; f__Lachnospiraceae; g__[Eubacterium] oxidoreducens group; s__uncultured rumen bacterium	0	0	0	0	0	0	0	0	0	1	0	0	0	0	0	0	0	0	0	0	0	0	0	0
k__Bacteria; p__Bacteroidetes; c__Bacteroidia; o__Flavobacteriales; f__Flavobacteriaceae	1	0	0	0	0	1	2	1	0	0	0	0	0	0	0	0	0	0	0	0	0	0	0	0
k__Bacteria; p__Bacteroidetes; c__Bacteroidia; o__Bacteroidales; f__Prevotellaceae	1	0	1	0	0	2	0	0	0	1	1	3	1	7	7	4	2	0	0	1	0	1	1	1
k__Bacteria; p__Firmicutes; c__Clostridia; o__Clostridiales; f__Lachnospiraceae; g__Roseburia; s__uncultured bacterium	8	1	2	4	1	1	0	1	0	5	0	1	4	0	4	3	1	0	5	1	0	0	1	0
k__Bacteria; p__Firmicutes; c__Clostridia; o__Clostridiales; f__Lachnospiraceae; g__Lachnospiraceae ND3007 group; s__uncultured rumen bacterium	3	2	3	3	3	1	0	1	3	0	6	2	1	4	2	7	3	0	2	3	1	5	1	0
k__Bacteria; p__Bacteroidetes; c__Bacteroidia; o__Bacteroidales; f__Prevotellaceae	3	7	34	7	83	41	6	7	12	28	18	11	14	25	20	7	3	3	1	2	20	46	6	0
k__Bacteria; p__Bacteroidetes; c__Bacteroidia; o__Bacteroidales; f__Prevotellaceae; g__Prevotellaceae UCG-003	6	4	8	16	11	11	7	3	5	1	10	6	11	3	6	8	16	4	2	18	10	8	9	5
k__Bacteria; p__Firmicutes; c__Clostridia; o__Clostridiales; f__Lachnospiraceae	5	3	1	8	0	1	0	4	1	4	7	2	1	1	6	1	0	0	4	1	1	0	6	0
k__Bacteria; p__Firmicutes; c__Clostridia; o__Clostridiales; f__Christensenellaceae; g__Christensenellaceae R-7 group; s__uncultured rumen bacterium	1	0	1	2	1	3	0	0	1	0	2	0	1	0	3	1	1	3	0	0	2	0	4	0
k__Bacteria; p__Bacteroidetes; c__Bacteroidia; o__Bacteroidales; f__Prevotellaceae; g__Prevotellaceae UCG-001	3	5	11	5	12	3	4	2	5	2	4	3	5	1	2	5	5	6	5	1	6	2	5	5
k__Bacteria; p__Bacteroidetes; c__Bacteroidia; o__Bacteroidales; f__Rikenellaceae; g__Rikenellaceae RC9 gut group	4	11	2	8	4	3	1	3	6	3	8	2	4	13	1	4	3	6	2	5	3	3	1	0
k__Bacteria; p__Firmicutes; c__Clostridia; o__Clostridiales; f__Ruminococcaceae; g__Ruminococcaceae UCG-005; s__metagenome	4	5	4	4	5	3	0	2	5	2	11	7	1	0	4	1	3	6	1	2	6	3	4	2
k__Bacteria; p__Firmicutes; c__Clostridia; o__Clostridiales; f__Lachnospiraceae; g__Oribacterium	4	7	6	7	10	9	2	6	8	2	9	14	3	5	6	4	7	14	5	7	1	13	4	3
k__Bacteria; p__Bacteroidetes; c__Bacteroidia; o__Bacteroidales	9	23	14	28	5	39	72	22	0	13	9	26	40	14	29	18	9	3	28	7	26	3	26	15
k__Bacteria; p__Firmicutes; c__Clostridia; o__Clostridiales; f__Lachnospiraceae; g__Lachnospiraceae NK3A20 group; s__uncultured rumen bacterium	11	21	14	15	85	14	11	21	33	3	15	13	37	30	36	75	81	88	5	15	14	25	195	25
k__Bacteria; p__Firmicutes; c__Clostridia; o__Clostridiales; f__Clostridiales vadinBB60 group; g__uncultured rumen bacterium; s__uncultured rumen bacterium	2	0	0	0	3	0	0	0	0	0	0	2	0	0	4	0	1	0	1	0	2	0	3	1
k__Bacteria; p__Firmicutes; c__Clostridia; o__Clostridiales; f__Lachnospiraceae; g__Butyrivibrio 2; s__uncultured rumen bacterium	5	3	1	5	3	4	2	3	1	0	1	3	0	0	0	1	0	1	2	2	2	0	1	2
k__Bacteria; p__Firmicutes; c__Clostridia; o__Clostridiales; f__Lachnospiraceae; g__Lachnospiraceae NK3A20 group; s__uncultured bacterium	6	4	7	8	15	8	5	5	7	3	6	2	7	1	9	18	11	4	2	2	20	7	15	4
k__Bacteria; p__Firmicutes; c__Clostridia; o__Clostridiales; f__Lachnospiraceae	5	15	2	5	0	4	7	20	0	9	2	6	8	8	2	0	1	0	3	4	0	0	0	0
k__Bacteria; p__Firmicutes; c__Clostridia; o__Clostridiales; f__Ruminococcaceae	1	0	2	0	0	0	0	0	2	1	2	1	0	1	0	0	1	1	1	2	0	1	1	2
k__Bacteria; p__Bacteroidetes; c__Bacteroidia; o__Bacteroidales; f__Prevotellaceae; g__Prevotella 1	3	5	2	6	0	4	2	1	2	1	6	3	3	0	2	7	2	0	3	0	1	0	5	3
k__Bacteria; p__Firmicutes; c__Clostridia; o__Clostridiales; f__Lachnospiraceae; g__Acetitomaculum; s__uncultured rumen bacterium	8	17	1	16	6	4	0	0	27	4	1	5	11	4	4	10	4	14	168	34	1	2	6	45
k__Bacteria; p__Firmicutes; c__Clostridia; o__Clostridiales; f__Christensenellaceae; g__Christensenellaceae R-7 group; s__uncultured bacterium	11	24	6	19	17	10	2	3	53	5	18	13	10	11	6	17	18	37	5	21	21	12	37	9
k__Bacteria; p__Tenericutes; c__Mollicutes; o__Mollicutes RF39	1	2	5	4	1	3	0	3	0	2	4	0	1	0	2	5	0	0	0	5	0	5	4	0
k__Bacteria; p__Bacteroidetes; c__Bacteroidia; o__Bacteroidales; f__Prevotellaceae; g__Prevotella 1; s__uncultured rumen bacterium	1	3	3	1	0	1	2	2	0	2	1	1	0	5	2	5	0	0	1	0	0	2	1	0
k__Bacteria; p__Firmicutes; c__Clostridia; o__Clostridiales; f__Family XIII; g__[Eubacterium] nodatum group; s__uncultured rumen bacterium	8	4	3	2	1	4	3	4	1	5	1	4	1	1	0	2	1	5	3	3	1	1	2	3
k__Bacteria; p__Bacteroidetes; c__Bacteroidia; o__Bacteroidales; f__Muribaculaceae	5	0	1	1	14	7	5	3	0	5	6	5	14	12	2	11	7	3	1	3	3	3	2	1
k__Bacteria; p__Firmicutes; c__Clostridia; o__Clostridiales; f__Ruminococcaceae; g__Ruminococcaceae UCG-014; s__uncultured bacterium	1	0	4	0	7	1	0	0	0	0	0	6	1	2	9	1	0	0	0	0	4	3	2	0
k__Bacteria; p__Firmicutes; c__Clostridia; o__Clostridiales; f__Ruminococcaceae; g__uncultured; s__uncultured rumen bacterium	2	5	0	3	9	5	0	0	2	1	3	0	0	2	0	2	1	7	2	15	0	7	2	2
k__Bacteria; p__Firmicutes; c__Clostridia; o__Clostridiales; f__Ruminococcaceae; g__Ruminococcaceae UCG-014	3	2	2	2	4	2	10	11	1	6	3	7	2	4	3	5	17	0	0	2	6	0	2	2
k__Bacteria; p__Firmicutes; c__Clostridia; o__Clostridiales; f__Ruminococcaceae; g__Ruminococcaceae NK4A214 group	1	0	0	0	0	1	1	0	0	0	0	0	0	1	0	0	0	3	0	0	1	3	1	0
k__Bacteria; p__Bacteroidetes; c__Bacteroidia; o__Bacteroidales; f__Prevotellaceae; g__Prevotellaceae UCG-003; s__uncultured rumen bacterium	2	0	1	2	0	5	0	0	0	0	0	3	1	4	0	1	0	0	0	0	0	1	4	0
k__Bacteria; p__Firmicutes; c__Clostridia; o__Clostridiales; f__Lachnospiraceae; g__Acetitomaculum; s__uncultured rumen bacterium	9	5	4	8	6	10	2	3	17	1	4	5	7	5	3	5	4	17	1	9	9	5	7	3
k__Bacteria; p__Tenericutes; c__Mollicutes; o__Mollicutes RF39	4	1	0	1	1	0	0	0	0	2	2	0	1	1	0	0	0	4	1	1	0	0	1	0
k__Bacteria; p__Firmicutes; c__Erysipelotrichia; o__Erysipelotrichales; f__Erysipelotrichaceae; g__uncultured	1	0	0	0	0	0	0	0	1	0	0	0	1	0	0	0	0	1	0	0	0	0	2	0
k__Bacteria; p__Tenericutes; c__Mollicutes; o__Mollicutes RF39	10	3	1	2	0	0	1	11	3	1	0	3	1	0	4	1	2	1	2	2	0	4	3	3
k__Bacteria; p__Bacteroidetes; c__Bacteroidia; o__Bacteroidales; f__Prevotellaceae; g__Prevotellaceae UCG-001; s__uncultured bacterium	5	2	14	3	2	8	2	9	2	5	6	2	6	4	6	15	17	7	6	0	4	2	4	13
k__Bacteria; p__Firmicutes; c__Clostridia; o__Clostridiales; f__Lachnospiraceae; g__Butyrivibrio 2; s__uncultured rumen bacterium	0	2	0	1	0	0	0	0	1	0	0	0	1	3	0	7	0	2	4	0	2	0	0	0
k__Bacteria; p__Bacteroidetes; c__Bacteroidia; o__Bacteroidales; f__uncultured; g__uncultured bacterium; s__uncultured bacterium	6	1	4	6	4	6	4	2	2	4	5	9	7	1	6	2	3	4	22	6	2	1	6	3
k__Bacteria; p__Firmicutes; c__Clostridia; o__Clostridiales; f__Lachnospiraceae	3	3	0	0	0	0	0	0	0	0	0	0	0	0	0	0	1	0	2	2	0	0	0	3
k__Bacteria; p__Firmicutes; c__Clostridia; o__Clostridiales; f__Ruminococcaceae; g__Ruminococcaceae UCG-014; s__uncultured bacterium	5	2	5	4	4	0	1	6	0	0	1	0	2	0	3	4	2	1	1	0	8	2	3	3
k__Bacteria; p__Cyanobacteria; c__Oxyphotobacteria; o__Chloroplast	13	12	9	6	2	2	3	5	2	6	4	7	15	4	1	3	3	2	1	1	9	0	3	11
k__Bacteria; p__Firmicutes; c__Clostridia; o__Clostridiales; f__Lachnospiraceae	10	5	10	9	2	2	4	6	11	11	13	5	3	8	7	5	6	16	4	2	8	9	5	3
k__Bacteria; p__Firmicutes; c__Clostridia; o__Clostridiales; f__Ruminococcaceae; g__Ruminococcus 1; s__uncultured rumen bacterium	7	10	14	15	13	4	4	10	25	8	16	16	21	20	5	5	18	7	5	13	9	13	11	11
k__Bacteria; p__Firmicutes; c__Clostridia; o__Clostridiales; f__Ruminococcaceae; g__[Eubacterium] coprostanoligenes group; s__uncultured bacterium	2	10	13	10	8	11	17	7	3	5	12	3	12	8	14	7	10	8	1	11	18	25	6	26
k__Bacteria; p__Bacteroidetes; c__Bacteroidia; o__Bacteroidales; f__Rikenellaceae; g__Rikenellaceae RC9 gut group; s__uncultured bacterium	3	0	1	3	0	2	0	0	4	2	1	0	1	0	0	0	0	1	5	8	0	0	2	1
k__Bacteria; p__Bacteroidetes; c__Bacteroidia; o__Bacteroidales; f__uncultured; g__uncultured bacterium; s__uncultured bacterium	11	6	11	16	18	19	4	5	8	4	10	9	10	8	9	4	8	10	35	30	13	9	12	3
k__Bacteria; p__Tenericutes; c__Mollicutes; o__Mollicutes RF39	2	0	0	3	0	1	0	0	0	3	0	0	0	0	1	0	0	2	1	0	0	1	1	1
k__Bacteria; p__Firmicutes; c__Clostridia; o__Clostridiales; f__Lachnospiraceae; g__[Ruminococcus] gauvreauii group; s__uncultured rumen bacterium	1	0	1	0	0	0	0	1	2	0	0	0	1	0	0	0	1	0	0	0	0	1	2	6
k__Bacteria; p__Firmicutes; c__Clostridia; o__Clostridiales; f__Lachnospiraceae; g__FD2005; s__uncultured bacterium	8	5	2	9	11	2	1	0	0	1	1	3	3	10	5	0	0	0	7	5	0	1	5	0
k__Bacteria; p__Firmicutes; c__Clostridia; o__Clostridiales; f__Christensenellaceae; g__Christensenellaceae R-7 group	4	7	13	4	25	4	9	5	0	0	6	5	2	9	17	44	13	2	3	7	15	21	16	15
k__Bacteria; p__Firmicutes; c__Clostridia; o__Clostridiales; f__Lachnospiraceae; g__uncultured; s__uncultured rumen bacterium	9	4	17	13	12	10	0	5	15	4	16	4	7	12	16	8	7	11	1	8	11	9	9	4
k__Bacteria; p__Firmicutes; c__Clostridia; o__Clostridiales; f__Ruminococcaceae; g__Ruminococcus 1; s__Ruminococcus sp. UNK.MGS-30	13	2	1	3	7	9	2	3	0	10	8	3	6	1	1	1	0	0	0	1	7	1	4	0
k__Bacteria; p__Spirochaetes; c__Spirochaetia; o__Spirochaetales; f__Spirochaetaceae; g__Treponema 2; s__uncultured rumen bacterium	11	13	14	51	15	23	8	4	40	7	10	7	23	2	12	5	11	27	4	15	25	15	43	6
k__Bacteria; p__Bacteroidetes; c__Bacteroidia; o__Bacteroidales; f__Prevotellaceae; g__Prevotellaceae UCG-001; s__uncultured rumen bacterium	3	0	5	4	0	1	1	1	3	0	5	6	12	1	1	0	1	1	6	2	9	0	1	0
k__Bacteria; p__Firmicutes; c__Clostridia; o__Clostridiales; f__Ruminococcaceae; g__Ruminococcaceae NK4A214 group; s__uncultured bacterium	16	2	213	114	315	221	100	118	261	76	184	63	334	316	114	328	436	593	70	96	141	478	320	96
k__Bacteria; p__Firmicutes; c__Clostridia; o__Clostridiales; f__Lachnospiraceae; g__[Eubacterium] xylanophilum group; s__uncultured rumen bacterium	7	15	4	33	14	41	8	5	2	10	11	19	14	8	3	2	1	1	1	12	13	1	33	0
k__Bacteria; p__Kiritimatiellaeota; c__Kiritimatiellae; o__WCHB1-41; f__uncultured rumen bacterium; g__uncultured rumen bacterium; s__uncultured rumen bacterium	2	0	8	0	0	2	1	0	0	0	0	0	1	0	0	2	1	4	0	0	0	0	0	1
k__Bacteria; p__Tenericutes; c__Mollicutes; o__Anaeroplasmatales; f__Anaeroplasmataceae; g__Anaeroplasma; s__uncultured bacterium	3	0	1	0	0	0	0	0	0	1	0	0	0	0	0	2	0	0	0	0	0	0	3	0
k__Bacteria; p__Bacteroidetes; c__Bacteroidia; o__Bacteroidales; f__Prevotellaceae; g__Prevotella 1	3	9	6	0	2	1	5	5	1	4	3	7	3	3	9	4	2	1	5	2	2	8	3	3
k__Bacteria; p__Firmicutes; c__Erysipelotrichia; o__Erysipelotrichales; f__Erysipelotrichaceae; g__Erysipelotrichaceae UCG-004; s__unidentified rumen bacterium RFN74	1	2	2	8	7	20	5	9	3	2	2	8	5	7	4	3	3	3	5	7	6	6	15	0
k__Bacteria; p__Firmicutes; c__Clostridia; o__Clostridiales; f__Ruminococcaceae; g__Ruminococcaceae UCG-014; s__uncultured rumen bacterium	2	0	0	2	0	0	2	0	2	0	1	0	0	0	1	1	0	3	2	6	0	0	1	2
k__Bacteria; p__Bacteroidetes; c__Bacteroidia; o__Bacteroidales; f__F082	1	4	1	5	6	21	15	7	5	2	6	1	5	4	2	7	2	12	8	13	2	1	13	13
k__Bacteria; p__Bacteroidetes; c__Bacteroidia; o__Bacteroidales; f__Prevotellaceae	0	0	0	1	0	3	0	3	3	0	2	3	2	1	0	0	1	0	1	3	0	0	0	0
k__Bacteria; p__Firmicutes; c__Clostridia; o__Clostridiales; f__Lachnospiraceae; g__Shuttleworthia	2	3	0	0	0	1	0	1	0	0	1	0	0	0	0	0	0	0	0	1	0	0	0	0
k__Bacteria; p__Firmicutes; c__Clostridia; o__Clostridiales; f__Lachnospiraceae	4	11	0	0	0	0	0	0	7	0	0	0	0	0	0	0	0	0	0	0	0	0	0	11
k__Bacteria; p__Firmicutes; c__Clostridia; o__Clostridiales; f__Ruminococcaceae; g__Ruminococcus 2	1	0	0	0	0	0	1	0	0	1	2	2	0	0	0	5	0	3	0	1	0	0	0	1
k__Bacteria; p__Tenericutes; c__Mollicutes; o__Mollicutes RF39	2	0	7	7	5	3	0	3	5	3	21	4	9	4	5	8	0	13	1	1	4	2	20	2
k__Bacteria; p__Firmicutes; c__Erysipelotrichia; o__Erysipelotrichales; f__Erysipelotrichaceae; g__Erysipelotrichaceae UCG-004; s__uncultured rumen bacterium	1	2	2	7	4	8	4	1	0	4	2	0	0	1	4	5	4	5	3	0	5	0	3	0
k__Bacteria; p__Firmicutes; c__Clostridia; o__Clostridiales; f__Christensenellaceae; g__Christensenellaceae R-7 group; s__uncultured rumen bacterium	2	0	8	5	8	8	1	2	8	4	6	3	16	15	7	16	21	61	4	4	7	9	7	2
k__Bacteria; p__Firmicutes; c__Clostridia; o__Clostridiales; f__Lachnospiraceae	2	0	0	1	2	1	0	0	2	0	0	0	0	1	1	0	0	3	0	1	0	0	2	1
k__Bacteria; p__Bacteroidetes; c__Bacteroidia; o__Bacteroidales; f__Prevotellaceae; g__Prevotella 1; s__uncultured rumen bacterium	8	9	11	10	14	5	12	6	6	8	3	8	4	13	9	10	2	5	8	8	2	10	6	4
k__Bacteria; p__Firmicutes; c__Clostridia; o__Clostridiales; f__Lachnospiraceae	0	1	3	1	1	2	1	3	0	1	0	1	1	0	2	0	0	1	1	0	0	0	1	3
k__Bacteria; p__Bacteroidetes; c__Bacteroidia; o__Bacteroidales; f__Rikenellaceae; g__Rikenellaceae RC9 gut group; s__uncultured rumen bacterium	9	21	17	28	36	10	19	14	11	5	28	7	15	49	31	19	49	43	19	10	19	14	18	8
k__Bacteria; p__Bacteroidetes; c__Bacteroidia; o__Bacteroidales; f__Rikenellaceae; g__Rikenellaceae RC9 gut group	2	0	0	0	0	0	0	0	0	0	0	0	2	0	0	0	0	0	0	0	0	0	0	0
k__Bacteria; p__Synergistetes; c__Synergistia; o__Synergistales; f__Synergistaceae; g__Pyramidobacter; s__uncultured rumen bacterium	3	9	5	1	3	4	17	2	0	3	12	2	2	5	3	3	0	0	0	0	9	2	2	1
k__Bacteria; p__Bacteroidetes; c__Bacteroidia; o__Bacteroidales; f__Prevotellaceae; g__Prevotella 1; s__uncultured bacterium	6	18	25	5	11	16	30	15	16	15	17	12	11	39	16	16	20	14	22	9	9	28	12	20
k__Bacteria; p__Firmicutes; c__Clostridia; o__Clostridiales; f__Lachnospiraceae; g__Eisenbergiella; s__uncultured bacterium	3	0	9	11	17	3	0	0	2	1	6	0	14	0	2	5	8	8	0	0	0	1	9	0
k__Bacteria; p__Bacteroidetes; c__Bacteroidia; o__Bacteroidales; f__Prevotellaceae; g__Prevotella 7	4	5	5	6	0	8	3	3	9	12	7	7	2	5	8	2	0	0	8	0	1	2	0	3
k__Bacteria; p__Firmicutes; c__Clostridia; o__Clostridiales; f__Lachnospiraceae; g__Lachnospiraceae NK3A20 group	2	3	0	1	0	0	0	1	1	1	0	3	1	0	0	0	0	2	1	3	0	2	2	2
k__Bacteria; p__Bacteroidetes; c__Bacteroidia; o__Bacteroidales; f__Prevotellaceae; g__Prevotella 1	6	39	10	17	5	9	18	5	13	6	16	9	16	9	5	5	1	2	5	8	5	0	14	9
k__Bacteria; p__Firmicutes; c__Clostridia; o__Clostridiales; f__Lachnospiraceae; g__[Eubacterium] ruminantium group	22	7	16	2	17	17	6	7	2	17	12	9	4	16	4	2	3	0	3	39	7	26	23	0
k__Bacteria; p__Bacteroidetes; c__Bacteroidia; o__Bacteroidales; f__Bacteroidaceae; g__Bacteroides	1	0	0	0	0	0	0	0	0	0	0	0	0	0	0	0	0	0	0	0	0	0	0	0
k__Bacteria; p__Firmicutes; c__Clostridia; o__Clostridiales; f__Lachnospiraceae	1	1	0	0	0	0	0	0	0	1	2	2	0	0	0	0	0	0	1	0	0	0	3	1
k__Bacteria; p__Firmicutes; c__Erysipelotrichia; o__Erysipelotrichales; f__Erysipelotrichaceae; g__Solobacterium; s__uncultured bacterium	12	7	0	0	0	0	0	0	0	1	0	3	1	0	0	0	0	0	2	0	0	0	0	3
k__Bacteria; p__Firmicutes; c__Clostridia; o__Clostridiales; f__Ruminococcaceae; g__Ruminococcaceae UCG-010	3	1	1	0	1	0	1	0	0	1	0	1	0	0	0	0	1	0	0	0	0	0	3	1
k__Bacteria; p__Firmicutes; c__Clostridia; o__Clostridiales; f__Lachnospiraceae; g__Butyrivibrio 2	3	1	5	2	3	1	0	0	5	2	1	0	4	1	3	6	4	1	4	3	3	1	4	0
k__Bacteria; p__Firmicutes; c__Clostridia; o__Clostridiales; f__Lachnospiraceae; g__Coprococcus 1	3	5	2	5	1	5	1	0	7	2	5	2	2	1	0	3	6	27	0	8	3	5	2	0
k__Bacteria; p__Firmicutes; c__Clostridia; o__Clostridiales; f__Family XIII; g__[Eubacterium] nodatum group; s__uncultured rumen bacterium	1	0	0	0	0	0	358	1	0	36	0	1	0	7	0	0	0	0	0	0	0	0	0	503
k__Bacteria; p__Bacteroidetes; c__Bacteroidia; o__Bacteroidales; f__Prevotellaceae	1	3	0	3	0	3	2	3	3	3	0	2	3	4	6	1	1	0	0	0	1	0	1	3
k__Bacteria; p__Bacteroidetes; c__Bacteroidia; o__Bacteroidales; f__Prevotellaceae; g__Prevotella 1	8	8	15	11	8	12	13	12	3	1	14	16	20	11	9	5	11	5	15	6	12	13	3	8
k__Bacteria; p__Tenericutes; c__Mollicutes; o__Mollicutes RF39; f__uncultured rumen bacterium; g__uncultured rumen bacterium; s__uncultured rumen bacterium	0	0	3	4	1	1	0	0	0	3	0	1	0	0	0	1	0	0	0	0	0	2	1	0
k__Bacteria; p__Firmicutes; c__Clostridia; o__Clostridiales; f__Ruminococcaceae; g__Ruminococcaceae UCG-014; s__uncultured rumen bacterium	1	0	1	0	1	0	0	2	0	0	1	0	0	0	3	1	0	0	0	0	3	1	2	0
k__Bacteria; p__Bacteroidetes; c__Bacteroidia; o__Bacteroidales; f__Prevotellaceae; g__Prevotella 1; s__uncultured rumen bacterium	6	9	47	13	12	18	5	8	13	19	9	9	8	8	10	1	2	2	7	3	12	12	6	0
k__Bacteria; p__Firmicutes; c__Clostridia; o__Clostridiales; f__Ruminococcaceae; g__Ruminococcus 1	1	0	4	3	0	11	1	0	0	3	3	3	4	1	0	0	1	0	0	12	2	0	5	0
k__Bacteria; p__Firmicutes; c__Clostridia; o__Clostridiales; f__Lachnospiraceae; g__Lachnospiraceae NK3A20 group; s__uncultured bacterium	16	28	0	10	2	0	0	1	13	3	6	7	5	0	2	3	1	4	65	31	0	4	5	21
k__Bacteria; p__Firmicutes; c__Clostridia; o__Clostridiales; f__Ruminococcaceae; g__Ruminococcaceae UCG-014; s__uncultured bacterium	3	0	2	1	2	0	1	0	0	7	2	4	0	5	3	1	6	0	0	0	1	2	6	1
k__Bacteria; p__Firmicutes; c__Clostridia; o__Clostridiales; f__Ruminococcaceae; g__Saccharofermentans; s__uncultured rumen bacterium	3	1	0	2	0	0	0	2	0	0	3	2	0	0	0	0	0	1	0	3	0	1	2	0
k__Bacteria; p__Firmicutes; c__Clostridia; o__Clostridiales; f__Ruminococcaceae; g__Flavonifractor; s__uncultured bacterium	1	0	1	21	4	3	1	0	1	0	0	0	3	0	0	0	1	0	1	1	1	0	5	0
k__Bacteria; p__Actinobacteria; c__Coriobacteriia; o__Coriobacteriales; f__uncultured; g__uncultured Coriobacteriaceae bacterium; s__uncultured Coriobacteriaceae bacterium	0	0	0	2	0	0	0	0	2	0	1	0	0	0	0	0	2	4	0	0	0	0	0	1
k__Bacteria; p__Firmicutes; c__Bacilli; o__Lactobacillales; f__Lactobacillaceae; g__Lactobacillus; s__Lactobacillus mucosae	6	4	1	1	2	0	5	3	1	1	2	5	0	9	5	6	2	1	2	1	0	1	2	6
k__Bacteria; p__Firmicutes; c__Clostridia; o__Clostridiales; f__Lachnospiraceae; g__Marvinbryantia; s__uncultured rumen bacterium	1	0	0	2	0	0	0	0	9	1	0	0	1	0	1	1	3	7	1	1	0	7	0	0
k__Bacteria; p__Firmicutes; c__Clostridia; o__Clostridiales; f__Lachnospiraceae; g__Lachnospiraceae NK3A20 group; s__uncultured rumen bacterium	1	0	0	1	1	0	0	0	0	0	2	0	4	0	0	0	0	3	0	3	0	1	0	0
k__Bacteria; p__Firmicutes; c__Clostridia; o__Clostridiales; f__Lachnospiraceae; g__Lachnospiraceae NK3A20 group	0	2	0	1	0	0	0	0	3	0	0	3	1	0	1	1	0	1	0	3	0	1	3	0
k__Bacteria; p__Bacteroidetes; c__Bacteroidia; o__Bacteroidales; f__Rikenellaceae; g__U29-B03; s__uncultured rumen bacterium	1	0	0	2	0	2	1	0	3	1	3	0	4	0	0	1	0	2	1	2	2	1	2	0
k__Bacteria; p__Firmicutes; c__Clostridia; o__Clostridiales; f__Lachnospiraceae; g__Oribacterium; s__uncultured bacterium	0	0	0	1	1	0	0	3	0	0	0	0	0	2	1	0	1	0	0	2	2	0	0	1
k__Bacteria; p__Firmicutes; c__Clostridia; o__Clostridiales; f__Ruminococcaceae; g__[Eubacterium] coprostanoligenes group; s__uncultured bacterium	2	5	0	4	0	3	17	5	0	10	9	3	6	5	0	0	3	0	0	2	3	1	6	23
k__Bacteria; p__Patescibacteria; c__Saccharimonadia; o__Saccharimonadales; f__Saccharimonadaceae; g__Candidatus Saccharimonas	1	0	0	0	1	0	0	0	0	0	0	0	0	1	3	0	0	0	0	1	0	1	2	2
k__Bacteria; p__Firmicutes; c__Clostridia; o__Clostridiales; f__Ruminococcaceae	2	3	2	4	2	4	4	1	1	1	4	2	3	6	4	5	2	2	1	4	2	4	3	3
k__Bacteria; p__Bacteroidetes; c__Bacteroidia; o__Bacteroidales; f__Prevotellaceae	2	4	41	4	10	53	11	13	13	14	22	6	3	4	18	20	10	3	35	4	65	7	13	2
k__Bacteria; p__Firmicutes; c__Clostridia; o__Clostridiales; f__Lachnospiraceae	4	1	0	2	0	1	10	7	1	7	1	3	0	0	1	0	3	0	1	2	2	1	0	2
k__Bacteria; p__Bacteroidetes; c__Bacteroidia; o__Bacteroidales; f__Bacteroidales RF16 group	1	0	0	12	13	7	4	0	2	5	14	1	1	8	9	5	13	6	0	1	5	8	9	6
k__Bacteria; p__Firmicutes; c__Erysipelotrichia; o__Erysipelotrichales; f__Erysipelotrichaceae; g__Erysipelotrichaceae UCG-004	6	4	3	12	5	5	1	0	3	4	0	3	0	3	3	5	4	8	0	8	3	7	11	0
k__Bacteria; p__Firmicutes; c__Clostridia; o__Clostridiales; f__Ruminococcaceae; g__Ruminococcaceae UCG-005; s__uncultured bacterium	1	0	0	1	0	0	0	0	0	0	0	0	1	1	0	0	0	0	1	0	0	0	0	2
k__Bacteria; p__Firmicutes; c__Clostridia; o__Clostridiales; f__Lachnospiraceae	10	4	2	5	14	9	3	10	5	13	18	14	10	15	10	3	17	6	2	2	8	6	6	8
k__Bacteria; p__Bacteroidetes; c__Bacteroidia; o__Bacteroidales; f__Prevotellaceae; g__Prevotella 1; s__uncultured rumen bacterium	1	2	6	3	1	6	2	9	3	4	3	2	1	13	5	14	5	1	0	2	5	7	4	2
k__Bacteria; p__Firmicutes; c__Clostridia; o__Clostridiales; f__Christensenellaceae; g__Christensenellaceae R-7 group	4	3	16	7	12	18	1	7	21	0	17	1	14	19	5	15	31	48	3	10	23	45	13	0
k__Bacteria; p__Fibrobacteres; c__Fibrobacteria; o__Fibrobacterales; f__Fibrobacteraceae; g__Fibrobacter; s__Fibrobacter sp. UWCM	2	0	13	4	11	23	1	1	12	0	11	7	16	7	5	5	13	13	1	11	39	4	8	0
k__Bacteria; p__Firmicutes; c__Clostridia; o__Clostridiales; f__Ruminococcaceae; g__Ruminococcaceae UCG-014; s__uncultured Ruminococcaceae bacterium	4	1	1	3	4	6	2	1	0	20	15	4	2	4	8	4	0	3	0	0	16	1	8	0
k__Bacteria; p__Proteobacteria; c__Gammaproteobacteria; o__Pseudomonadales; f__Moraxellaceae; g__Acinetobacter; s__Acinetobacter lwoffii	6	0	0	0	1	0	0	0	1	0	0	0	0	0	0	0	0	0	1	0	0	0	0	0
k__Bacteria; p__Firmicutes; c__Clostridia; o__Clostridiales; f__Christensenellaceae; g__Christensenellaceae R-7 group; s__uncultured rumen bacterium	1	0	29	2	50	2	0	0	1	3	15	1	28	9	19	28	68	148	0	4	7	87	9	0
k__Bacteria; p__Firmicutes; c__Clostridia; o__Clostridiales; f__Lachnospiraceae; g__Syntrophococcus; s__uncultured rumen bacterium	2	0	5	1	4	1	0	0	16	0	7	1	3	6	1	7	4	13	0	1	2	27	1	6
k__Bacteria; p__Firmicutes; c__Clostridia; o__Clostridiales; f__Lachnospiraceae; g__Syntrophococcus; s__uncultured bacterium	3	1	0	1	0	0	0	0	0	0	0	0	1	0	0	0	0	0	0	0	0	0	0	3
k__Bacteria; p__Patescibacteria; c__Saccharimonadia; o__Saccharimonadales; f__Saccharimonadaceae; g__Candidatus Saccharimonas	3	0	0	0	0	0	0	2	0	0	2	2	2	1	1	2	2	0	1	2	1	2	3	4
k__Bacteria; p__Firmicutes; c__Clostridia; o__Clostridiales; f__Ruminococcaceae; g__Ruminococcaceae UCG-005; s__uncultured rumen bacterium	5	7	11	8	18	16	5	5	13	4	8	0	4	16	15	6	6	11	3	1	10	10	3	14
k__Bacteria; p__Firmicutes; c__Clostridia; o__Clostridiales; f__Lachnospiraceae; g__Moryella; s__uncultured rumen bacterium	1	1	1	1	6	13	1	2	6	2	9	3	12	6	20	21	34	26	7	24	13	19	18	0
k__Bacteria; p__Bacteroidetes; c__Bacteroidia; o__Bacteroidales; f__Prevotellaceae; g__Prevotella 1; s__uncultured rumen bacterium	2	1	3	2	1	5	4	0	3	0	3	0	0	1	1	0	0	1	0	2	0	1	1	0
k__Bacteria; p__Firmicutes; c__Clostridia; o__Clostridiales; f__Ruminococcaceae; g__Ruminococcus 2	16	17	79	41	160	26	25	14	21	11	87	11	67	17	45	69	92	262	16	12	81	114	72	40
k__Bacteria; p__Bacteroidetes; c__Bacteroidia; o__Bacteroidales; f__Prevotellaceae	0	0	2	2	0	4	3	0	0	0	0	2	0	1	1	3	0	0	0	0	5	0	0	0
k__Bacteria; p__Tenericutes; c__Mollicutes; o__Mollicutes RF39; f__uncultured bacterium; g__uncultured bacterium; s__uncultured bacterium	1	2	2	3	0	0	0	1	2	0	1	2	1	0	4	0	1	3	0	0	1	0	2	1
k__Bacteria; p__Bacteroidetes; c__Bacteroidia; o__Bacteroidales; f__Prevotellaceae; g__Prevotella 1	1	0	1	0	0	1	2	0	0	1	2	4	1	0	2	0	0	0	0	0	2	1	0	0
k__Bacteria; p__Firmicutes; c__Clostridia; o__Clostridiales; f__Christensenellaceae; g__Christensenellaceae R-7 group; s__uncultured bacterium	1	1	2	2	5	4	0	2	18	0	3	3	5	4	3	10	10	17	4	3	3	5	5	0
k__Bacteria; p__Spirochaetes; c__Spirochaetia; o__Spirochaetales; f__Spirochaetaceae; g__Treponema 2; s__uncultured rumen bacterium	0	0	0	2	0	0	0	0	1	1	0	0	1	0	0	0	0	1	0	0	0	0	0	0
k__Bacteria; p__Tenericutes; c__Mollicutes; o__Mollicutes RF39	3	1	0	0	0	0	0	0	1	1	0	0	0	0	0	1	0	0	0	0	0	0	0	0
k__Bacteria; p__Firmicutes; c__Clostridia; o__Clostridiales; f__Ruminococcaceae; g__CAG-352	0	0	8	3	8	3	0	0	13	0	9	2	2	0	0	2	1	13	0	0	0	0	0	0
k__Bacteria; p__Tenericutes; c__Mollicutes; o__Mollicutes RF39; f__uncultured bacterium; g__uncultured bacterium; s__uncultured bacterium	1	3	0	2	0	0	0	0	0	0	1	0	0	0	0	0	0	0	0	2	1	0	0	0
k__Bacteria; p__Patescibacteria; c__Saccharimonadia; o__Saccharimonadales; f__Saccharimonadaceae; g__Candidatus Saccharimonas; s__uncultured bacterium	11	15	1	23	12	9	15	4	14	3	6	7	11	7	9	5	13	3	1	17	7	3	11	10
k__Bacteria; p__Bacteroidetes; c__Bacteroidia; o__Bacteroidales; f__Prevotellaceae; g__Prevotellaceae UCG-001	1	0	1	0	0	0	1	5	0	0	2	1	3	1	2	0	0	0	0	0	1	0	6	0
k__Bacteria; p__Firmicutes; c__Clostridia; o__Clostridiales; f__Lachnospiraceae; g__Tyzzerella; s__uncultured bacterium	1	1	3	1	1	4	0	1	0	1	4	0	2	0	2	5	1	0	0	6	0	0	0	0
k__Bacteria; p__Bacteroidetes; c__Bacteroidia; o__Bacteroidales; f__Prevotellaceae; g__Prevotella 7; s__uncultured bacterium	3	10	6	11	0	8	3	34	3	23	9	19	7	8	28	22	3	0	15	10	1	10	3	1
k__Bacteria; p__Firmicutes; c__Clostridia; o__Clostridiales; f__Lachnospiraceae	4	1	1	1	0	0	0	0	0	2	0	2	0	0	2	0	2	0	2	0	0	2	1	1
k__Bacteria; p__Firmicutes; c__Clostridia; o__Clostridiales	2	2	0	0	0	0	5	2	1	0	1	0	1	0	0	0	0	0	0	0	0	0	0	7
k__Bacteria; p__Firmicutes; c__Clostridia; o__Clostridiales; f__Ruminococcaceae; g__Ruminococcaceae UCG-014; s__uncultured bacterium	2	10	3	9	5	2	1	5	5	3	10	17	13	9	3	6	9	2	1	7	2	5	2	2
k__Bacteria; p__Bacteroidetes; c__Bacteroidia; o__Bacteroidales; f__Rikenellaceae; g__Rikenellaceae RC9 gut group	2	2	2	3	4	5	4	6	2	2	0	3	5	3	1	1	3	1	5	5	0	2	8	5
k__Bacteria; p__Firmicutes; c__Erysipelotrichia; o__Erysipelotrichales; f__Erysipelotrichaceae; g__Erysipelotrichaceae UCG-003; s__uncultured bacterium	0	0	0	0	0	0	0	0	0	2	3	1	1	1	3	0	0	0	1	0	0	5	3	0
k__Bacteria; p__Firmicutes; c__Bacilli; o__Bacillales; f__Planococcaceae; g__Solibacillus; s__uncultured bacterium	3	0	0	0	1	0	0	0	0	1	0	0	0	0	0	0	0	0	0	0	0	0	0	0
k__Bacteria; p__Bacteroidetes; c__Bacteroidia; o__Bacteroidales; f__Prevotellaceae; g__Prevotella 9; s__uncultured bacterium	1	0	0	0	0	2	2	0	0	0	2	0	1	0	3	1	11	0	0	1	1	0	0	0
k__Bacteria; p__Firmicutes; c__Clostridia; o__Clostridiales; f__Ruminococcaceae; g__Ruminococcus 1; s__uncultured rumen bacterium	3	9	2	14	7	15	5	9	4	6	8	7	13	4	4	0	4	1	1	6	13	10	5	1
k__Bacteria; p__Firmicutes; c__Clostridia; o__Clostridiales; f__Lachnospiraceae; g__Syntrophococcus; s__uncultured rumen bacterium	13	4	10	12	4	6	1	8	9	4	4	4	7	11	5	10	4	7	22	14	5	10	9	12
k__Bacteria; p__Bacteroidetes; c__Bacteroidia; o__Bacteroidales; f__Prevotellaceae; g__Prevotella 1; s__uncultured bacterium	0	3	6	3	4	8	1	1	2	3	3	2	0	1	3	5	3	1	2	2	7	2	0	2
k__Bacteria; p__Bacteroidetes; c__Bacteroidia; o__Bacteroidales; f__Prevotellaceae; g__Prevotella 1	0	0	1	0	2	1	0	1	0	1	2	2	1	0	3	5	0	0	0	0	0	2	0	0
k__Bacteria; p__Firmicutes	2	7	1	5	7	5	0	6	8	1	2	3	1	1	3	14	9	7	1	1	1	8	8	2
k__Bacteria; p__Bacteroidetes; c__Bacteroidia; o__Bacteroidales; f__Prevotellaceae; g__Prevotella 1	1	1	4	1	3	3	3	0	2	1	3	1	1	3	3	3	1	1	1	0	1	3	4	2
k__Bacteria; p__Bacteroidetes; c__Bacteroidia; o__Bacteroidales; f__Prevotellaceae; g__Prevotella 7; s__uncultured bacterium	6	3	3	1	0	3	10	5	2	12	1	8	0	11	6	16	10	0	4	1	1	12	2	7
k__Bacteria; p__Firmicutes; c__Clostridia; o__Clostridiales; f__Family XIII	2	0	4	2	2	0	0	0	2	1	0	1	2	0	2	1	4	0	0	4	1	1	1	0
k__Bacteria; p__Bacteroidetes; c__Bacteroidia; o__Bacteroidales; f__Prevotellaceae; g__Prevotella 1	1	1	4	3	1	3	4	3	3	9	4	6	0	3	4	5	3	1	2	9	5	3	5	0
k__Bacteria; p__Tenericutes; c__Mollicutes; o__Mollicutes RF39	0	5	0	0	0	2	0	0	0	1	0	0	0	0	1	0	1	0	0	0	0	0	0	0
k__Bacteria; p__Firmicutes; c__Clostridia; o__Clostridiales; f__Defluviitaleaceae; g__Defluviitaleaceae UCG-011; s__uncultured bacterium	4	0	8	3	4	6	0	5	15	0	2	1	3	4	0	3	4	7	1	3	6	4	5	0
k__Bacteria; p__Bacteroidetes; c__Bacteroidia; o__Bacteroidales; f__Rikenellaceae; g__Rikenellaceae RC9 gut group; s__uncultured rumen bacterium	4	26	7	7	6	7	5	4	8	6	2	12	14	11	3	9	6	9	30	5	5	3	8	6
k__Bacteria; p__Bacteroidetes; c__Bacteroidia; o__Bacteroidales; f__Prevotellaceae; g__Prevotella 1	12	22	43	25	23	49	28	28	19	15	30	26	18	1	20	17	2	1	34	16	23	14	14	11
k__Bacteria; p__Firmicutes; c__Clostridia; o__Clostridiales; f__Lachnospiraceae; g__Marvinbryantia; s__uncultured rumen bacterium	4	1	16	9	37	14	3	2	38	4	7	0	9	4	20	24	40	46	1	6	9	41	7	2
k__Bacteria; p__Bacteroidetes; c__Bacteroidia; o__Bacteroidales; f__Bacteroidales RF16 group; g__uncultured rumen bacterium; s__uncultured rumen bacterium	3	0	5	3	2	4	0	3	9	4	1	0	5	17	8	18	12	2	5	12	4	5	6	3
k__Bacteria; p__Firmicutes; c__Clostridia; o__Clostridiales; f__Ruminococcaceae; g__Ruminococcus 1	1	5	7	18	26	34	5	3	12	12	12	8	25	6	3	2	0	1	0	29	9	27	25	4
k__Bacteria; p__Bacteroidetes; c__Bacteroidia; o__Bacteroidales; f__Prevotellaceae; g__Prevotellaceae UCG-004; s__uncultured rumen bacterium	3	8	4	5	3	19	6	3	3	2	3	4	2	1	1	4	9	1	5	0	5	5	6	0
k__Bacteria; p__Bacteroidetes; c__Bacteroidia; o__Bacteroidales; f__Bacteroidaceae; g__Bacteroides	0	0	1	0	2	1	1	1	0	0	0	0	1	0	2	0	0	3	1	2	4	1	0	1
k__Bacteria; p__Firmicutes; c__Clostridia; o__Clostridiales; f__Lachnospiraceae	0	3	3	0	0	1	3	3	4	0	0	2	0	0	1	0	2	0	0	3	3	0	0	0
k__Bacteria; p__Bacteroidetes; c__Bacteroidia; o__Bacteroidales; f__Prevotellaceae; g__Prevotella 7; s__uncultured bacterium	3	3	0	0	0	0	2	7	0	1	1	9	1	4	5	4	0	0	1	2	0	0	0	0
k__Bacteria; p__Tenericutes; c__Mollicutes; o__Mollicutes RF39	5	3	1	11	1	0	0	0	0	0	3	4	1	2	7	1	3	1	0	0	1	0	0	0
k__Bacteria; p__Firmicutes; c__Clostridia; o__Clostridiales; f__Lachnospiraceae	1	0	0	0	0	1	0	0	0	0	0	0	0	1	0	1	0	0	0	2	0	1	1	0
k__Bacteria; p__Firmicutes; c__Clostridia; o__Clostridiales	1	0	0	0	0	0	0	0	0	0	0	0	0	0	0	0	0	0	0	0	0	0	0	0
k__Bacteria; p__Firmicutes	1	0	0	0	0	0	0	0	0	0	0	0	0	0	0	0	0	0	0	0	0	0	0	0
k__Bacteria; p__Tenericutes; c__Mollicutes; o__Mollicutes RF39; f__uncultured bacterium; g__uncultured bacterium; s__uncultured bacterium	1	0	0	1	1	0	0	0	0	0	0	0	2	1	0	2	1	0	0	0	1	0	1	1
k__Bacteria; p__Firmicutes; c__Clostridia; o__Clostridiales; f__Lachnospiraceae; g__Acetitomaculum; s__uncultured rumen bacterium	2	1	0	0	0	0	0	0	2	0	0	0	0	0	0	1	0	1	0	0	0	0	0	0
k__Bacteria; p__Bacteroidetes; c__Bacteroidia; o__Bacteroidales; f__Prevotellaceae	1	0	2	3	0	0	2	0	0	0	0	1	0	0	1	3	3	0	3	0	0	1	2	1
k__Bacteria; p__Bacteroidetes; c__Bacteroidia; o__Bacteroidales; f__Rikenellaceae; g__Rikenellaceae RC9 gut group; s__uncultured rumen bacterium	3	11	3	5	5	12	6	3	3	3	9	2	3	7	6	9	4	7	8	4	6	2	4	13
k__Bacteria; p__Tenericutes; c__Mollicutes; o__Mollicutes RF39	10	14	8	20	4	8	7	6	11	6	17	3	4	0	5	6	5	17	12	8	0	7	10	19
k__Bacteria; p__Firmicutes; c__Clostridia; o__Clostridiales; f__Lachnospiraceae; g__Anaerostipes; s__uncultured rumen bacterium	1	2	1	3	2	1	1	2	1	0	2	1	3	0	4	0	1	0	1	6	2	1	3	0
k__Bacteria; p__Firmicutes; c__Clostridia; o__Clostridiales; f__Family XIII; g__Anaerovorax; s__uncultured rumen bacterium	1	1	0	0	0	1	1	3	0	2	0	0	1	4	1	1	0	3	1	1	1	0	1	0
k__Bacteria; p__Firmicutes; c__Clostridia; o__Clostridiales; f__Ruminococcaceae; g__Ruminococcaceae NK4A214 group	4	3	2	5	3	6	4	4	2	2	6	3	13	25	9	12	22	26	5	5	1	16	9	3
k__Bacteria; p__Firmicutes; c__Clostridia; o__Clostridiales; f__Ruminococcaceae; g__Ruminococcaceae UCG-013; s__uncultured bacterium	2	0	0	0	0	0	0	0	0	0	0	0	0	0	0	0	0	0	0	0	0	0	0	0
k__Bacteria; p__Firmicutes; c__Clostridia; o__Clostridiales; f__Ruminococcaceae; g__Ruminococcus 1	0	0	0	0	0	0	0	0	0	0	0	0	0	0	0	0	0	0	0	0	0	0	0	0
k__Bacteria; p__Bacteroidetes; c__Bacteroidia; o__Bacteroidales; f__Prevotellaceae; g__Prevotellaceae NK3B31 group; s__uncultured rumen bacterium	0	0	3	2	4	1	0	2	2	0	0	0	1	0	1	3	6	1	0	1	7	0	1	1
k__Bacteria; p__Tenericutes; c__Mollicutes; o__Mollicutes RF39; f__uncultured bacterium; g__uncultured bacterium; s__uncultured bacterium	2	0	0	2	0	0	0	0	0	0	0	0	2	0	1	0	0	0	0	0	0	0	1	0
k__Bacteria; p__Cyanobacteria; c__Melainabacteria; o__Gastranaerophilales	1	0	5	0	2	0	0	0	0	2	0	0	0	0	0	0	0	1	0	0	0	0	0	0
k__Bacteria; p__Bacteroidetes; c__Bacteroidia; o__Bacteroidales; f__Muribaculaceae; g__uncultured rumen bacterium; s__uncultured rumen bacterium	4	0	15	3	13	9	50	8	0	17	13	7	10	1	16	15	0	0	0	0	46	1	2	0
k__Bacteria; p__Firmicutes; c__Clostridia; o__Clostridiales	0	0	1	0	3	0	2	3	1	2	1	4	0	2	0	2	2	0	0	1	0	0	0	0
k__Bacteria; p__Firmicutes; c__Clostridia; o__Clostridiales; f__Lachnospiraceae	1	0	0	0	4	0	0	0	4	1	0	0	1	0	1	0	0	2	0	4	0	0	2	2
k__Bacteria; p__Bacteroidetes; c__Bacteroidia; o__Bacteroidales; f__Rikenellaceae; g__Rikenellaceae RC9 gut group	8	5	7	5	5	23	11	13	4	4	10	2	2	14	10	7	7	5	1	0	5	7	4	13
k__Bacteria; p__Firmicutes; c__Clostridia; o__Clostridiales; f__Lachnospiraceae; g__Coprococcus 1; s__uncultured rumen bacterium	1	0	4	1	5	0	0	0	4	0	2	0	0	0	1	4	6	3	0	0	1	5	4	1
k__Bacteria; p__Bacteroidetes; c__Bacteroidia; o__Bacteroidales; f__Prevotellaceae	0	0	1	0	0	1	0	2	0	0	0	0	0	0	0	0	0	0	0	0	0	0	0	0
k__Bacteria; p__Fibrobacteres; c__Fibrobacteria; o__Fibrobacterales; f__Fibrobacteraceae; g__Fibrobacter; s__uncultured rumen bacterium	0	0	1	3	4	2	2	1	5	0	1	1	3	0	0	0	3	1	0	0	2	3	2	0
k__Bacteria; p__Firmicutes; c__Clostridia; o__Clostridiales; f__Christensenellaceae; g__Christensenellaceae R-7 group	1	11	7	6	11	11	13	2	6	10	9	7	3	26	8	6	4	10	5	11	4	8	6	9
k__Bacteria; p__Firmicutes; c__Clostridia; o__Clostridiales; f__Lachnospiraceae; g__Lachnospiraceae UCG-002; s__uncultured rumen bacterium	1	3	1	1	2	1	1	0	4	1	1	0	1	1	0	0	1	0	0	0	0	1	1	1
k__Bacteria; p__Bacteroidetes; c__Bacteroidia; o__Bacteroidales; f__Bacteroidaceae; g__Bacteroides; s__Bacteroides ovatus V975	0	0	0	0	0	1	1	1	0	0	0	0	0	0	0	0	0	0	0	0	0	0	0	0
k__Bacteria; p__Firmicutes; c__Clostridia; o__Clostridiales; f__Lachnospiraceae; g__Acetitomaculum	2	0	0	0	1	0	0	0	2	0	0	0	0	0	0	0	0	1	0	3	0	0	0	0
k__Bacteria; p__Bacteroidetes; c__Bacteroidia; o__Bacteroidales; f__Prevotellaceae	1	0	21	2	5	9	8	3	0	4	7	4	2	5	6	43	6	3	17	1	51	11	0	2
k__Bacteria; p__Firmicutes; c__Clostridia; o__Clostridiales; f__Ruminococcaceae; g__Ruminococcaceae UCG-009; s__uncultured bacterium	4	6	3	5	0	9	4	5	1	3	8	5	1	2	5	2	1	2	0	10	3	1	4	11
k__Bacteria; p__Firmicutes; c__Clostridia; o__Clostridiales; f__Clostridiales vadinBB60 group	2	0	0	2	0	8	5	1	0	6	3	1	4	0	6	0	0	1	0	0	0	0	2	0
k__Bacteria; p__Firmicutes; c__Clostridia; o__Clostridiales; f__Lachnospiraceae; g__Syntrophococcus; s__uncultured rumen bacterium	0	0	2	1	3	1	0	0	1	0	4	1	0	0	2	1	2	8	3	0	0	2	4	2
k__Bacteria; p__Bacteroidetes; c__Bacteroidia; o__Bacteroidales; f__Prevotellaceae; g__Prevotella 1	3	2	20	2	9	6	10	8	4	4	11	16	10	3	15	9	6	3	1	3	10	10	6	4
k__Bacteria; p__Firmicutes; c__Clostridia; o__Clostridiales; f__Lachnospiraceae; g__Acetitomaculum; s__uncultured rumen bacterium	6	0	1	1	4	3	1	1	5	2	2	2	2	1	5	1	5	2	0	7	1	0	3	2
k__Bacteria; p__Firmicutes; c__Clostridia; o__Clostridiales; f__Lachnospiraceae; g__Lachnospiraceae NK3A20 group; s__uncultured Lachnospiraceae bacterium	2	1	0	0	1	1	0	1	0	2	1	1	0	0	0	0	0	0	0	2	0	0	0	3
k__Bacteria; p__Firmicutes; c__Clostridia; o__Clostridiales; f__Ruminococcaceae; g__Ruminococcaceae UCG-014; s__unidentified	0	0	2	1	0	0	0	0	0	0	1	0	2	1	1	0	0	0	0	0	2	0	1	0
k__Bacteria; p__Firmicutes; c__Clostridia; o__Clostridiales; f__Lachnospiraceae; g__Roseburia; s__uncultured rumen bacterium	1	2	1	1	2	2	0	0	3	1	1	3	3	0	1	0	2	0	0	0	0	0	0	1
k__Bacteria; p__Bacteroidetes; c__Bacteroidia; o__Bacteroidales; f__Bacteroidales RF16 group; g__rumen bacterium YS3; s__rumen bacterium YS3	0	0	0	0	0	0	1	1	0	1	0	0	0	0	0	0	0	2	0	0	2	0	0	0
k__Bacteria; p__Spirochaetes; c__Spirochaetia; o__Spirochaetales; f__Spirochaetaceae; g__Treponema 2	3	2	2	3	0	0	2	1	0	1	1	0	1	0	0	2	0	0	0	0	5	1	3	2
k__Bacteria; p__Proteobacteria; c__Alphaproteobacteria; o__Rhizobiales; f__Beijerinckiaceae; g__Bosea; s__uncultured bacterium	2	0	0	1	0	0	0	0	2	0	0	0	0	0	0	0	0	0	0	0	0	1	0	0
k__Bacteria; p__Firmicutes; c__Clostridia; o__Clostridiales; f__Ruminococcaceae; g__Ruminococcaceae UCG-014	3	0	7	2	5	2	1	1	1	1	1	1	1	19	3	3	3	1	1	0	2	14	2	1
k__Bacteria; p__Bacteroidetes; c__Bacteroidia; o__Bacteroidales; f__Rikenellaceae; g__Rikenellaceae RC9 gut group; s__uncultured rumen bacterium	2	9	22	20	34	13	6	6	3	12	15	7	23	32	17	16	17	38	13	6	11	9	23	5
k__Bacteria; p__Firmicutes; c__Clostridia; o__Clostridiales; f__Ruminococcaceae; g__Ruminococcaceae NK4A214 group	1	0	0	3	1	2	0	0	0	0	0	0	0	0	1	3	1	0	1	6	1	0	4	0
k__Bacteria; p__Tenericutes; c__Mollicutes; o__Mollicutes RF39; f__uncultured bacterium; g__uncultured bacterium; s__uncultured bacterium	4	2	0	0	0	0	0	0	1	0	0	0	0	0	0	1	0	3	1	0	0	2	0	3
k__Bacteria; p__Firmicutes; c__Clostridia; o__Clostridiales; f__Ruminococcaceae; g__Ruminococcaceae UCG-010	2	0	2	0	0	7	0	0	0	1	6	4	4	3	0	0	1	0	0	2	2	0	2	0
k__Bacteria; p__Spirochaetes; c__Spirochaetia; o__Spirochaetales; f__Spirochaetaceae; g__Treponema 2; s__uncultured rumen bacterium	2	1	4	0	3	2	4	0	0	2	0	0	1	0	0	3	3	5	0	0	4	5	2	0
k__Bacteria; p__Tenericutes; c__Mollicutes; o__Mollicutes RF39	1	2	0	4	2	0	0	1	6	0	0	2	0	0	0	0	0	0	2	2	0	1	0	0
k__Bacteria; p__Firmicutes; c__Clostridia; o__Clostridiales; f__Lachnospiraceae; g__Acetitomaculum; s__uncultured rumen bacterium	1	1	0	1	0	1	0	0	2	0	0	0	0	0	0	1	0	2	1	1	0	2	0	0
k__Bacteria; p__Firmicutes; c__Clostridia; o__Clostridiales; f__Ruminococcaceae; g__Ruminococcaceae UCG-014; s__uncultured rumen bacterium	3	3	2	14	1	5	1	1	3	0	3	2	11	9	7	5	4	7	72	5	13	2	9	1
k__Bacteria; p__Firmicutes; c__Clostridia; o__Clostridiales; f__Family XIII	3	11	15	8	5	9	3	7	8	2	15	2	2	2	5	7	12	13	3	7	1	12	8	19
k__Bacteria; p__Firmicutes; c__Clostridia; o__Clostridiales; f__Clostridiales vadinBB60 group; g__uncultured bacterium; s__uncultured bacterium	1	1	0	2	0	1	0	0	1	0	2	4	0	2	0	1	1	0	1	9	1	5	0	3
k__Bacteria; p__Firmicutes; c__Clostridia; o__Clostridiales	1	1	0	1	2	0	2	1	0	0	4	0	1	8	1	1	2	5	0	0	0	4	4	1
k__Bacteria; p__Firmicutes; c__Clostridia; o__Clostridiales; f__Christensenellaceae; g__Christensenellaceae R-7 group; s__gut metagenome	1	1	23	7	15	10	6	2	0	1	3	7	3	3	8	14	35	24	8	1	19	23	12	3
k__Bacteria; p__Bacteroidetes; c__Bacteroidia; o__Bacteroidales; f__Prevotellaceae; g__Prevotella 7	3	0	0	0	0	1	0	9	0	6	0	3	0	0	2	3	1	0	0	0	0	0	0	1
k__Bacteria; p__Firmicutes; c__Clostridia; o__Clostridiales; f__Lachnospiraceae; g__Lachnospiraceae NK3A20 group; s__uncultured bacterium	2	2	1	3	1	2	2	3	1	0	0	2	5	2	0	0	0	5	16	0	1	2	8	2
k__Bacteria; p__Bacteroidetes; c__Bacteroidia; o__Bacteroidales; f__Prevotellaceae; g__Prevotella 1; s__uncultured rumen bacterium	6	13	16	58	44	273	30	31	31	25	34	66	59	67	40	34	46	6	101	320	35	50	86	18
k__Bacteria; p__Firmicutes; c__Clostridia; o__Clostridiales; f__Lachnospiraceae; g__Catonella	2	2	1	0	0	0	0	1	1	0	0	2	0	0	3	0	0	0	0	0	1	0	1	0
k__Bacteria; p__Bacteroidetes; c__Bacteroidia; o__Bacteroidales; f__Prevotellaceae; g__Prevotella 7; s__uncultured bacterium	4	6	9	9	2	9	7	20	2	12	3	20	0	17	19	15	8	1	16	16	4	4	4	0
k__Bacteria; p__Bacteroidetes; c__Bacteroidia; o__Bacteroidales; f__F082; g__uncultured bacterium; s__uncultured bacterium	1	1	0	0	0	4	7	4	0	2	0	0	0	2	5	5	0	0	2	0	5	0	3	1
k__Bacteria; p__Firmicutes; c__Clostridia; o__Clostridiales; f__Lachnospiraceae; g__uncultured	3	0	9	7	41	40	5	1	1	35	17	13	0	12	5	2	3	7	3	37	40	54	30	2
k__Bacteria; p__Firmicutes; c__Clostridia; o__Clostridiales; f__Ruminococcaceae; g__Ruminococcus 1	3	5	5	22	5	10	4	1	0	9	4	11	11	17	3	1	0	0	0	12	8	2	15	1
k__Bacteria; p__Firmicutes; c__Clostridia; o__Clostridiales; f__Lachnospiraceae	2	0	0	1	0	0	0	1	0	0	0	0	0	4	1	0	0	0	0	1	0	0	0	2
k__Bacteria; p__Firmicutes; c__Clostridia; o__Clostridiales; f__Christensenellaceae; g__Christensenellaceae R-7 group	3	2	2	2	3	2	1	3	1	1	1	6	2	2	1	1	0	0	2	4	0	2	1	3
k__Bacteria; p__Firmicutes; c__Clostridia; o__Clostridiales; f__Ruminococcaceae; g__Ruminococcaceae UCG-010; s__uncultured rumen bacterium	1	1	6	0	7	2	2	1	0	1	8	2	2	2	0	7	7	3	1	2	1	4	3	2
k__Bacteria; p__Bacteroidetes; c__Bacteroidia; o__Bacteroidales; f__Prevotellaceae; g__Prevotella 1	2	3	2	2	2	1	2	3	2	3	2	5	1	4	2	4	1	1	0	0	0	2	0	0
k__Bacteria; p__Firmicutes; c__Clostridia; o__Clostridiales; f__Ruminococcaceae; g__uncultured; s__uncultured rumen bacterium	0	0	0	0	1	0	1	0	0	0	1	0	0	1	0	2	0	1	0	0	0	1	0	0
k__Bacteria; p__Tenericutes; c__Mollicutes; o__Mollicutes RF39; f__uncultured bacterium; g__uncultured bacterium; s__uncultured bacterium	0	0	0	0	0	0	2	0	0	0	0	1	0	0	2	1	0	1	0	0	1	2	0	1
k__Bacteria; p__Actinobacteria; c__Actinobacteria; o__Bifidobacteriales; f__Bifidobacteriaceae; g__Bifidobacterium; s__unidentified	2	5	9	4	2	5	0	2	8	7	8	6	0	8	7	4	0	27	8	1	3	0	4	3
k__Bacteria; p__Firmicutes; c__Clostridia; o__Clostridiales; f__Lachnospiraceae; g__Shuttleworthia	2	0	0	0	0	0	0	0	0	0	0	0	0	0	0	0	0	0	0	0	0	0	0	0
k__Bacteria; p__Firmicutes; c__Clostridia; o__Clostridiales; f__Lachnospiraceae; g__[Eubacterium] ruminantium group; s__uncultured Lachnospiraceae bacterium	1	0	3	0	4	3	0	1	0	2	0	1	1	1	0	0	2	0	0	1	0	3	1	2
k__Bacteria; p__Proteobacteria; c__Alphaproteobacteria; o__Rickettsiales; f__Mitochondria	2	0	0	0	0	0	0	0	1	0	0	0	0	0	0	0	0	0	0	0	0	0	1	0
k__Bacteria; p__Firmicutes; c__Clostridia; o__Clostridiales; f__Family XIII; g__Family XIII UCG-001; s__uncultured rumen bacterium	6	11	5	3	4	2	2	0	24	0	6	3	15	4	4	10	9	59	4	10	5	6	4	3
k__Bacteria; p__Firmicutes; c__Clostridia; o__Clostridiales; f__Lachnospiraceae; g__Lachnospiraceae UCG-006; s__uncultured rumen bacterium	1	0	4	5	6	14	3	2	1	8	6	6	0	7	7	7	4	8	0	8	4	12	8	9
k__Bacteria; p__Bacteroidetes; c__Bacteroidia; o__Bacteroidales; f__Prevotellaceae; g__Prevotella 1; s__uncultured bacterium	2	1	3	4	1	8	3	1	3	1	6	10	13	5	0	1	0	0	17	2	2	0	4	3
k__Bacteria; p__Firmicutes; c__Clostridia; o__Clostridiales; f__Ruminococcaceae; g__[Eubacterium] coprostanoligenes group	0	3	2	2	1	4	0	4	0	0	3	0	1	1	1	1	4	0	0	1	2	0	3	5
k__Bacteria; p__Bacteroidetes; c__Bacteroidia; o__Bacteroidales; f__Prevotellaceae; g__Prevotella 7	0	1	0	0	0	0	0	0	0	0	0	1	0	3	1	0	1	0	0	1	0	0	0	0
k__Bacteria; p__Spirochaetes; c__Spirochaetia; o__Spirochaetales; f__Spirochaetaceae; g__Treponema 2	1	1	3	0	1	0	0	0	0	0	0	0	0	0	0	0	0	0	0	0	0	0	0	0
k__Bacteria; p__Bacteroidetes; c__Bacteroidia; o__Bacteroidales; f__Prevotellaceae; g__Prevotella 1	1	1	15	2	11	8	4	7	6	4	4	4	8	15	16	18	11	14	9	1	8	9	8	0
k__Bacteria; p__Tenericutes; c__Mollicutes; o__Mollicutes RF39	1	1	0	1	0	0	0	0	1	0	2	0	0	0	1	0	0	0	0	1	0	1	1	0
k__Bacteria; p__Patescibacteria; c__Saccharimonadia; o__Saccharimonadales; f__Saccharimonadaceae; g__Candidatus Saccharimonas; s__uncultured rumen bacterium	3	3	1	9	2	2	1	3	3	4	2	2	5	4	4	12	4	8	19	7	2	6	9	6
k__Bacteria; p__Firmicutes; c__Clostridia; o__Clostridiales; f__Ruminococcaceae; g__Ruminococcaceae UCG-014	1	1	1	0	0	1	2	1	0	0	1	2	1	1	0	0	0	0	0	0	1	0	3	2
k__Bacteria; p__Actinobacteria; c__Coriobacteriia; o__Coriobacteriales	2	0	0	0	0	0	0	0	0	0	0	0	0	0	0	0	0	0	0	0	0	0	0	0
k__Bacteria; p__Bacteroidetes; c__Bacteroidia; o__Bacteroidales; f__Prevotellaceae; g__Prevotella 1; s__uncultured rumen bacterium	0	1	1	1	0	2	1	0	4	1	0	2	1	0	1	0	0	0	0	1	0	0	0	0
k__Bacteria; p__Bacteroidetes; c__Bacteroidia; o__Bacteroidales; f__Prevotellaceae; g__Prevotella 1; s__uncultured rumen bacterium	2	4	17	3	4	3	2	5	3	6	3	0	9	3	2	4	2	0	2	2	7	7	1	0
k__Bacteria; p__Bacteroidetes; c__Bacteroidia; o__Bacteroidales; f__Prevotellaceae; g__Prevotellaceae UCG-001; s__uncultured rumen bacterium	0	0	3	0	0	0	0	1	0	2	0	0	3	0	1	0	0	0	0	0	0	0	0	0
k__Bacteria; p__Bacteroidetes; c__Bacteroidia; o__Bacteroidales; f__Prevotellaceae; g__Prevotella 1	4	8	13	8	4	5	6	8	1	8	3	9	11	0	8	4	1	4	14	7	0	4	3	3
k__Bacteria; p__Firmicutes; c__Clostridia; o__Clostridiales; f__Lachnospiraceae	1	0	0	0	0	0	0	0	0	0	0	0	0	0	0	0	0	0	0	0	0	0	0	0
k__Bacteria; p__Firmicutes; c__Clostridia; o__Clostridiales; f__Family XIII; g__[Eubacterium] nodatum group; s__Eubacterium sp. AB3007	3	10	8	6	3	4	3	2	32	4	5	5	8	8	2	8	7	19	3	7	3	8	12	5
k__Bacteria; p__Firmicutes; c__Clostridia; o__Clostridiales; f__Lachnospiraceae	2	0	0	0	0	0	0	1	0	1	0	1	0	0	0	0	0	0	0	0	0	0	0	0
k__Bacteria; p__Firmicutes; c__Clostridia; o__Clostridiales; f__Christensenellaceae; g__Christensenellaceae R-7 group	0	0	9	5	3	2	1	3	14	3	9	1	7	3	6	3	10	72	1	3	3	31	6	1
k__Bacteria; p__Spirochaetes; c__Spirochaetia; o__Spirochaetales; f__Spirochaetaceae; g__Sphaerochaeta; s__uncultured bacterium	3	0	0	1	1	0	0	1	3	0	0	5	2	0	0	1	0	0	2	0	1	0	0	1
k__Bacteria; p__Firmicutes; c__Clostridia; o__Clostridiales; f__Lachnospiraceae	0	0	0	0	0	0	0	0	0	2	0	0	0	0	0	0	1	0	0	0	0	0	0	0
k__Bacteria; p__Bacteroidetes; c__Bacteroidia; o__Bacteroidales; f__Prevotellaceae; g__Prevotella 1; s__uncultured rumen bacterium	1	3	15	5	7	9	5	1	2	1	2	2	0	2	0	3	1	0	0	0	0	2	1	0
k__Bacteria; p__Bacteroidetes; c__Bacteroidia; o__Bacteroidales; f__Prevotellaceae; g__Prevotella 1	9	34	17	39	18	44	6	7	26	10	35	20	21	17	21	11	15	4	21	39	32	27	35	1
k__Bacteria; p__Firmicutes; c__Clostridia; o__Clostridiales; f__Family XIII; g__[Eubacterium] nodatum group	0	0	0	0	4	0	1	0	0	0	1	0	0	0	0	1	0	0	1	0	0	0	2	3
k__Bacteria; p__Firmicutes; c__Clostridia; o__Clostridiales; f__Family XIII; g__[Eubacterium] nodatum group	1	0	0	0	4	0	0	0	2	0	1	0	0	0	1	0	0	1	2	2	0	1	1	0
k__Bacteria; p__Bacteroidetes; c__Bacteroidia; o__Bacteroidales; f__Prevotellaceae; g__Prevotella 1	2	3	1	1	1	3	3	4	8	4	1	0	0	1	0	1	0	1	7	1	0	3	1	2
k__Bacteria; p__Firmicutes; c__Clostridia; o__Clostridiales; f__Ruminococcaceae; g__CAG-352	1	0	0	0	9	0	0	0	0	0	0	0	5	0	0	0	0	0	1	0	0	2	1	0
k__Bacteria; p__Firmicutes; c__Clostridia; o__Clostridiales; f__Ruminococcaceae; g__Ruminococcaceae UCG-014; s__uncultured bacterium	0	0	6	3	22	0	11	10	0	4	1	1	0	4	7	7	19	5	0	16	13	2	6	0
k__Bacteria; p__Firmicutes; c__Clostridia; o__Clostridiales; f__Lachnospiraceae; g__[Eubacterium] ruminantium group	1	2	0	0	0	2	3	3	3	1	0	1	0	0	1	1	0	0	3	1	0	1	0	0
k__Bacteria; p__Firmicutes; c__Clostridia; o__Clostridiales; f__Ruminococcaceae; g__Ruminococcaceae NK4A214 group	1	1	0	1	5	1	1	1	4	2	1	3	3	8	5	2	6	7	2	3	3	12	3	2
k__Bacteria; p__Bacteroidetes; c__Bacteroidia; o__Bacteroidales; f__Bacteroidales BS11 gut group; g__uncultured rumen bacterium; s__uncultured rumen bacterium	2	2	5	1	1	3	5	1	1	0	2	0	0	0	0	2	1	1	0	1	2	2	4	0
k__Bacteria; p__Actinobacteria; c__Coriobacteriia; o__Coriobacteriales; f__Atopobiaceae; g__Olsenella; s__uncultured bacterium	10	13	1	7	0	1	4	3	3	2	3	7	0	0	1	0	1	0	14	4	0	0	3	19
k__Bacteria; p__Patescibacteria; c__Saccharimonadia; o__Saccharimonadales; f__Saccharimonadaceae; g__Candidatus Saccharimonas; s__uncultured bacterium	2	2	0	2	0	0	0	0	0	4	2	0	0	0	0	2	0	2	1	2	1	0	1	3
k__Bacteria; p__Deferribacteres; c__Deferribacteres; o__Deferribacterales; f__Deferribacteraceae; g__Mucispirillum	5	0	0	0	0	0	0	0	0	0	0	0	0	0	2	0	0	0	0	0	0	0	0	0
k__Bacteria; p__Firmicutes; c__Clostridia; o__Clostridiales; f__Lachnospiraceae; g__[Eubacterium] ruminantium group; s__uncultured rumen bacterium	3	0	2	0	1	6	2	7	0	5	9	2	0	0	0	1	0	0	0	4	8	0	3	0
k__Bacteria; p__Firmicutes; c__Clostridia; o__Clostridiales; f__Ruminococcaceae; g__Ruminococcaceae NK4A214 group; s__uncultured rumen bacterium	2	8	41	38	60	24	20	16	31	13	38	15	61	60	42	41	70	118	14	26	32	70	54	12
k__Bacteria; p__Firmicutes; c__Clostridia; o__Clostridiales; f__Lachnospiraceae	1	0	0	0	0	1	0	0	0	1	3	0	0	0	0	2	0	1	0	0	2	0	0	2
k__Bacteria; p__Firmicutes; c__Clostridia; o__Clostridiales; f__Lachnospiraceae	2	0	0	0	0	0	0	0	0	2	0	1	0	0	0	0	0	0	0	0	0	0	0	1
k__Bacteria; p__Firmicutes; c__Clostridia; o__Clostridiales; f__Ruminococcaceae; g__Ruminococcus 2; s__uncultured bacterium	4	5	48	25	80	28	26	3	20	14	73	5	34	21	42	42	58	168	9	8	57	86	61	7
k__Bacteria; p__Firmicutes; c__Clostridia; o__Clostridiales; f__Clostridiales vadinBB60 group; g__uncultured rumen bacterium; s__uncultured rumen bacterium	2	5	6	3	0	3	3	1	0	1	2	1	2	0	2	1	1	2	2	0	6	1	3	0
k__Bacteria; p__Firmicutes; c__Erysipelotrichia; o__Erysipelotrichales; f__Erysipelotrichaceae	1	1	0	0	0	1	0	0	0	0	0	2	2	0	3	0	0	0	1	0	0	1	1	0
k__Bacteria; p__Firmicutes; c__Clostridia; o__Clostridiales; f__Lachnospiraceae; g__Acetitomaculum	6	4	1	1	3	2	1	0	9	2	3	2	8	1	2	9	3	8	13	7	2	10	12	4
k__Bacteria; p__Firmicutes; c__Clostridia; o__Clostridiales; f__Ruminococcaceae; g__Ruminococcaceae NK4A214 group	2	0	2	2	4	0	1	0	5	1	3	0	4	7	3	0	4	7	1	2	2	9	5	3
k__Bacteria; p__Firmicutes; c__Clostridia; o__Clostridiales; f__Lachnospiraceae	1	0	6	3	16	3	0	0	12	0	2	4	3	2	3	3	1	20	5	3	0	11	7	0
k__Bacteria; p__Proteobacteria; c__Alphaproteobacteria; o__Rhodospirillales; f__uncultured	1	6	6	3	7	5	1	1	1	10	6	2	3	0	4	1	0	1	0	0	0	0	0	6
k__Bacteria; p__Firmicutes; c__Clostridia; o__Clostridiales; f__Lachnospiraceae	2	5	0	0	0	0	2	0	0	0	0	4	0	0	0	0	0	0	3	0	0	0	0	23
k__Bacteria; p__Firmicutes; c__Erysipelotrichia; o__Erysipelotrichales; f__Erysipelotrichaceae; g__Erysipelotrichaceae UCG-004; s__uncultured bacterium	1	2	8	11	6	4	1	3	4	6	7	4	6	4	3	5	7	1	2	1	6	4	7	4
k__Bacteria; p__Firmicutes; c__Clostridia; o__Clostridiales; f__Lachnospiraceae; g__Syntrophococcus	3	4	2	1	0	4	1	0	2	1	2	2	4	1	4	3	1	5	3	4	3	1	4	4
k__Bacteria; p__Firmicutes; c__Clostridia; o__Clostridiales; f__Ruminococcaceae; g__Ruminiclostridium 6	7	0	16	14	24	7	1	4	13	12	7	3	32	7	8	6	14	20	8	0	12	8	14	0
k__Bacteria; p__Fibrobacteres; c__Fibrobacteria; o__Fibrobacterales; f__Fibrobacteraceae; g__Fibrobacter	2	3	6	3	3	11	1	3	3	2	2	6	5	1	0	0	1	0	2	13	2	0	0	0
k__Bacteria; p__Bacteroidetes; c__Bacteroidia; o__Bacteroidales; f__Prevotellaceae; g__Prevotella 1	1	0	0	0	0	0	0	0	1	0	0	0	0	0	0	0	0	0	0	1	1	0	0	0
k__Bacteria; p__Firmicutes; c__Clostridia; o__Clostridiales; f__Family XIII; g__Anaerovorax; s__uncultured rumen bacterium	2	1	1	0	0	3	2	0	0	1	1	2	0	1	0	1	0	0	2	0	1	0	0	0
k__Bacteria; p__Bacteroidetes; c__Bacteroidia; o__Bacteroidales; f__Prevotellaceae; g__Alloprevotella; s__uncultured rumen bacterium	1	0	1	2	1	2	1	0	0	0	1	0	2	0	3	0	2	0	1	1	0	1	1	2
k__Bacteria; p__Bacteroidetes; c__Bacteroidia; o__Bacteroidales; f__Prevotellaceae; g__Prevotellaceae UCG-001; s__uncultured rumen bacterium	3	0	4	5	1	6	0	2	2	3	3	1	4	1	0	2	7	0	2	8	2	2	2	2
k__Bacteria; p__Firmicutes; c__Clostridia; o__Clostridiales; f__Lachnospiraceae; g__Lachnospiraceae AC2044 group; s__uncultured bacterium	3	17	6	6	10	3	3	2	3	9	6	1	2	7	3	0	6	2	1	0	2	3	5	7
k__Bacteria; p__Bacteroidetes; c__Bacteroidia; o__Bacteroidales; f__Bacteroidales UCG-001; g__uncultured rumen bacterium; s__uncultured rumen bacterium	3	1	15	14	5	5	5	0	0	6	12	1	13	2	17	16	10	7	3	0	5	11	0	5
k__Bacteria; p__Tenericutes; c__Mollicutes; o__Mollicutes RF39	3	0	0	2	0	0	0	0	0	0	2	1	0	0	0	0	0	0	0	0	0	0	0	2
k__Bacteria; p__Firmicutes; c__Clostridia; o__Clostridiales; f__Lachnospiraceae; g__[Eubacterium] ruminantium group; s__uncultured rumen bacterium	4	4	15	5	10	14	5	9	13	15	15	8	5	16	1	1	4	2	1	19	2	11	9	15
k__Bacteria; p__Firmicutes; c__Clostridia; o__Clostridiales; f__Christensenellaceae; g__Christensenellaceae R-7 group	1	1	1	1	0	3	1	1	2	0	3	1	2	3	1	2	2	2	5	0	2	2	5	4
k__Bacteria; p__Firmicutes; c__Negativicutes; o__Selenomonadales; f__Veillonellaceae; g__Megasphaera; s__uncultured bacterium	1	0	0	1	0	0	0	0	0	2	0	1	0	0	0	1	0	0	0	56	0	0	0	1
k__Bacteria; p__Firmicutes; c__Clostridia; o__Clostridiales; f__Lachnospiraceae; g__Lachnospiraceae NK3A20 group	6	4	0	0	0	0	0	0	2	3	2	4	1	0	0	0	0	0	4	0	0	2	2	4
k__Bacteria; p__Bacteroidetes; c__Bacteroidia; o__Bacteroidales; f__Prevotellaceae; g__Prevotella 9	3	2	6	1	1	5	0	7	1	0	9	6	6	2	11	12	14	2	0	1	21	10	2	0
k__Bacteria; p__Patescibacteria; c__Saccharimonadia; o__Saccharimonadales; f__Saccharimonadaceae; g__Candidatus Saccharimonas; s__uncultured rumen bacterium	6	4	2	1	1	1	0	0	0	1	2	1	1	0	2	7	2	4	9	13	2	3	2	1
k__Bacteria; p__Firmicutes; c__Clostridia; o__Clostridiales; f__Ruminococcaceae; g__Ruminococcaceae UCG-005; s__uncultured Ruminococcaceae bacterium	0	5	2	3	1	2	3	0	3	3	2	3	0	3	2	2	1	0	1	1	5	0	1	5
k__Bacteria; p__Verrucomicrobia; c__Verrucomicrobiae; o__Verrucomicrobiales; f__Akkermansiaceae; g__Akkermansia; s__uncultured bacterium	2	0	0	0	0	0	0	0	0	0	0	0	0	0	0	0	0	1	0	0	0	0	3	0
k__Bacteria; p__Firmicutes; c__Bacilli; o__Lactobacillales; f__Streptococcaceae; g__Streptococcus	3	2	4	6	9	11	2	1	18	1	2	0	4	2	5	0	0	2	0	1	0	0	3	1
k__Bacteria; p__Bacteroidetes; c__Bacteroidia; o__Bacteroidales; f__Prevotellaceae; g__Prevotella 1	6	10	55	8	17	21	18	16	23	18	22	8	10	9	14	12	1	3	2	3	23	12	9	5
k__Bacteria; p__Firmicutes; c__Clostridia; o__Clostridiales; f__Ruminococcaceae; g__Ruminococcaceae UCG-001; s__uncultured bacterium	5	14	9	5	7	9	5	5	2	2	23	6	4	2	3	9	9	9	1	3	6	10	7	11
k__Bacteria; p__Firmicutes; c__Negativicutes; o__Selenomonadales; f__Veillonellaceae; g__uncultured	6	5	4	2	0	0	1	2	2	2	0	0	0	0	1	1	0	0	0	1	7	1	0	0
k__Bacteria; p__Firmicutes; c__Clostridia; o__Clostridiales; f__Ruminococcaceae; g__[Eubacterium] coprostanoligenes group; s__uncultured rumen bacterium	1	0	1	1	1	3	0	0	1	0	0	0	2	1	0	1	0	5	0	1	3	1	4	1
k__Bacteria; p__Firmicutes; c__Clostridia; o__Clostridiales; f__Lachnospiraceae; g__Oribacterium; s__uncultured rumen bacterium	2	4	0	1	1	6	0	1	1	3	2	4	1	1	5	3	0	0	0	1	3	5	1	0
k__Bacteria; p__Firmicutes; c__Clostridia; o__Clostridiales; f__Ruminococcaceae; g__Ruminococcaceae UCG-014	1	0	1	1	0	0	0	0	2	0	1	0	0	1	0	0	5	2	0	0	0	0	0	0
k__Bacteria; p__Firmicutes; c__Clostridia; o__Clostridiales	1	0	0	0	0	0	0	0	0	0	2	0	0	1	0	0	1	0	0	0	0	0	0	0
k__Bacteria; p__Bacteroidetes; c__Bacteroidia; o__Bacteroidales; f__Muribaculaceae; g__uncultured rumen bacterium; s__uncultured rumen bacterium	1	0	2	5	0	2	1	3	0	5	3	1	0	1	0	2	0	0	0	0	3	1	2	0
k__Bacteria; p__Firmicutes; c__Clostridia; o__Clostridiales; f__Ruminococcaceae; g__[Eubacterium] coprostanoligenes group	5	8	10	21	12	33	13	20	11	10	13	16	41	17	2	1	7	4	2	17	22	20	16	2
k__Bacteria; p__Bacteroidetes; c__Bacteroidia; o__Bacteroidales; f__Rikenellaceae; g__Rikenellaceae RC9 gut group; s__uncultured rumen bacterium	5	4	18	32	15	31	2	8	4	3	42	5	21	44	11	18	18	23	29	32	30	13	10	1
k__Bacteria; p__Bacteroidetes; c__Bacteroidia; o__Bacteroidales; f__Prevotellaceae; g__Prevotella 1; s__uncultured rumen bacterium	1	6	8	7	24	19	0	0	4	0	11	3	4	10	9	10	8	6	7	13	17	13	3	3
k__Bacteria; p__Bacteroidetes; c__Bacteroidia; o__Bacteroidales; f__Prevotellaceae; g__Prevotella 1; s__uncultured rumen bacterium	2	1	0	2	3	3	1	0	2	3	1	3	1	0	2	2	4	1	0	0	2	1	0	0
k__Bacteria; p__Bacteroidetes; c__Bacteroidia; o__Bacteroidales	0	0	0	1	0	1	2	3	0	1	0	3	1	0	3	3	0	0	0	1	2	0	0	0
k__Bacteria; p__Bacteroidetes; c__Bacteroidia; o__Bacteroidales; f__Rikenellaceae; g__Rikenellaceae RC9 gut group; s__uncultured rumen bacterium	13	8	5	14	25	14	5	2	12	4	25	6	19	42	10	18	25	29	4	53	24	25	27	4
k__Bacteria; p__Firmicutes; c__Clostridia; o__Clostridiales; f__Lachnospiraceae; g__Butyrivibrio 2	1	0	0	0	0	0	0	0	0	0	0	0	0	0	0	0	0	0	0	0	0	0	0	0
k__Bacteria; p__Firmicutes; c__Erysipelotrichia; o__Erysipelotrichales; f__Erysipelotrichaceae; g__Asteroleplasma; s__uncultured rumen bacterium	2	0	2	4	6	2	1	3	2	1	6	2	0	0	0	3	5	2	0	1	2	5	1	0
k__Bacteria; p__Firmicutes; c__Clostridia; o__Clostridiales; f__Family XIII	3	1	5	0	3	1	1	5	6	0	2	4	8	2	0	4	5	2	0	0	2	2	1	0
k__Bacteria; p__Bacteroidetes; c__Bacteroidia; o__Bacteroidales; f__Prevotellaceae; g__uncultured; s__uncultured rumen bacterium	1	0	2	0	1	0	0	1	2	0	2	1	0	0	2	0	0	0	0	1	0	0	0	0
k__Bacteria; p__Firmicutes; c__Negativicutes; o__Selenomonadales; f__Acidaminococcaceae; g__Succiniclasticum; s__uncultured rumen bacterium	6	0	4	0	1	2	0	1	0	0	0	11	2	8	1	1	0	0	2	4	2	0	2	1
k__Bacteria; p__Firmicutes; c__Clostridia; o__Clostridiales; f__Ruminococcaceae; g__Ruminococcaceae UCG-014	5	1	0	0	0	0	1	1	0	1	0	2	6	0	0	0	0	0	0	0	0	0	0	2
k__Bacteria; p__Firmicutes; c__Clostridia; o__Clostridiales; f__Ruminococcaceae; g__Ruminococcus 1; s__uncultured Ruminococcus sp.	3	2	8	5	2	8	0	3	2	4	1	3	4	0	1	0	2	0	0	4	1	3	6	0
k__Bacteria; p__Cyanobacteria; c__Melainabacteria; o__Gastranaerophilales; f__uncultured bacterium; g__uncultured bacterium; s__uncultured bacterium	1	0	0	0	0	2	0	0	0	0	0	1	0	0	0	0	0	0	0	0	0	0	0	0
k__Bacteria; p__Firmicutes; c__Clostridia; o__Clostridiales; f__Lachnospiraceae; g__Shuttleworthia	3	1	0	0	0	0	0	0	0	2	0	0	0	1	0	0	0	0	0	0	0	0	0	2
k__Bacteria; p__Firmicutes; c__Clostridia; o__Clostridiales; f__Ruminococcaceae; g__Ruminococcaceae UCG-010; s__uncultured bacterium	0	0	0	0	0	0	0	0	0	0	0	0	0	0	0	0	0	0	0	0	0	0	0	0
k__Bacteria; p__Tenericutes; c__Mollicutes; o__Mollicutes RF39; f__uncultured bacterium; g__uncultured bacterium; s__uncultured bacterium	1	4	0	2	1	1	1	0	0	1	3	0	2	0	1	0	0	1	0	0	0	1	0	0
k__Bacteria; p__Bacteroidetes; c__Bacteroidia; o__Bacteroidales; f__Prevotellaceae; g__Prevotella 1; s__uncultured rumen bacterium	0	0	15	2	7	3	1	1	0	2	3	1	5	3	3	2	15	15	2	0	5	5	1	0
k__Bacteria; p__Bacteroidetes; c__Bacteroidia; o__Bacteroidales; f__Prevotellaceae; g__Prevotella 7	3	6	4	7	1	23	2	13	2	7	11	49	7	41	71	70	12	0	12	8	12	8	4	11
k__Bacteria; p__Firmicutes; c__Clostridia; o__Clostridiales; f__Ruminococcaceae; g__[Eubacterium] coprostanoligenes group	0	0	0	0	0	5	0	1	1	3	1	0	0	0	0	0	1	0	0	5	0	1	1	1
k__Bacteria; p__Firmicutes; c__Clostridia; o__Clostridiales; f__Ruminococcaceae; g__Ruminococcaceae UCG-002	0	0	0	3	2	4	0	1	0	1	3	2	0	0	1	6	0	2	0	2	1	0	0	0
k__Bacteria; p__Bacteroidetes; c__Bacteroidia; o__Bacteroidales; f__Prevotellaceae; g__Prevotellaceae UCG-003; s__uncultured rumen bacterium	1	1	12	26	32	11	7	8	9	7	14	4	10	12	7	7	18	25	0	2	2	8	14	8
k__Bacteria; p__Firmicutes; c__Clostridia; o__Clostridiales; f__Ruminococcaceae; g__[Eubacterium] coprostanoligenes group	2	0	0	0	0	2	0	0	0	0	0	0	0	0	0	0	2	0	0	2	0	0	0	1
k__Bacteria; p__Actinobacteria; c__Coriobacteriia; o__Coriobacteriales; f__Eggerthellaceae	2	0	0	0	0	0	0	0	1	0	1	0	0	1	0	0	0	1	1	0	0	0	0	0
k__Bacteria; p__Bacteroidetes; c__Bacteroidia; o__Bacteroidales; f__Prevotellaceae; g__Prevotella 1	1	0	3	0	2	2	0	0	0	0	0	0	0	1	1	1	0	0	0	0	0	2	0	0
k__Bacteria; p__Firmicutes; c__Clostridia; o__Clostridiales; f__Lachnospiraceae	1	3	0	0	0	0	0	0	2	0	0	0	0	0	0	1	1	0	0	0	0	1	2	2
k__Bacteria; p__Firmicutes; c__Clostridia; o__Clostridiales; f__Lachnospiraceae	1	1	0	0	0	0	0	0	1	0	1	0	1	0	0	4	2	0	0	2	1	1	3	0
k__Bacteria; p__Firmicutes; c__Erysipelotrichia; o__Erysipelotrichales; f__Erysipelotrichaceae; g__[Anaerorhabdus] furcosa group; s__uncultured Erysipelotrichaceae bacterium	1	0	11	4	5	5	10	9	1	4	13	5	12	0	10	6	3	5	5	1	13	7	7	8
k__Bacteria; p__Firmicutes; c__Clostridia; o__Clostridiales; f__Christensenellaceae; g__Christensenellaceae R-7 group	3	0	0	4	3	2	0	2	3	1	2	2	2	1	2	3	1	2	2	12	0	1	4	1
k__Bacteria; p__Bacteroidetes; c__Bacteroidia; o__Bacteroidales; f__Prevotellaceae; g__Prevotella 7	2	1	6	4	1	4	3	5	6	13	9	14	4	9	10	7	6	0	7	3	1	3	1	0
k__Bacteria; p__Bacteroidetes; c__Bacteroidia; o__Bacteroidales; f__Muribaculaceae; g__uncultured rumen bacterium; s__uncultured rumen bacterium	1	0	1	6	2	0	1	1	0	3	2	2	2	3	5	1	0	0	0	0	4	1	1	0
k__Bacteria; p__Firmicutes; c__Clostridia; o__Clostridiales; f__Family XIII; g__Mogibacterium	1	2	3	1	3	4	2	2	13	1	0	1	0	2	0	6	3	14	3	3	0	11	9	0
k__Bacteria; p__Bacteroidetes; c__Bacteroidia; o__Bacteroidales; f__Rikenellaceae; g__Rikenellaceae RC9 gut group; s__uncultured bacterium	1	11	24	26	164	10	21	16	27	5	57	10	32	293	20	80	76	82	9	18	33	42	39	14
k__Bacteria; p__Firmicutes; c__Clostridia; o__Clostridiales; f__Christensenellaceae; g__Christensenellaceae R-7 group	2	4	1	1	0	1	4	2	0	2	2	1	2	0	2	2	0	0	7	1	1	0	1	0
k__Bacteria; p__Actinobacteria; c__Coriobacteriia; o__Coriobacteriales; f__Atopobiaceae; g__Atopobium	0	1	0	1	2	0	0	0	0	0	0	0	0	0	3	0	1	0	0	1	0	0	2	0
k__Bacteria; p__Bacteroidetes; c__Bacteroidia; o__Bacteroidales; f__Prevotellaceae; g__Prevotella 1; s__uncultured rumen bacterium	0	3	2	4	6	4	5	3	0	4	5	1	6	4	8	5	2	0	0	1	1	0	1	3
k__Bacteria; p__Proteobacteria; c__Alphaproteobacteria; o__Rhodobacterales; f__Rhodobacteraceae; g__Nautella; s__uncultured bacterium	1	0	0	0	0	0	0	0	0	0	3	2	0	0	0	0	0	0	0	0	0	0	2	0
k__Bacteria; p__Firmicutes; c__Clostridia; o__Clostridiales; f__Lachnospiraceae	1	1	0	0	0	0	0	0	0	2	0	0	0	0	0	0	0	0	0	0	0	0	0	0
k__Bacteria; p__Tenericutes; c__Mollicutes; o__Mollicutes RF39	2	0	0	0	0	0	0	0	0	0	1	1	0	0	1	1	0	0	0	0	0	0	2	0
k__Bacteria; p__Actinobacteria; c__Coriobacteriia; o__Coriobacteriales	1	0	0	1	0	0	0	0	0	0	0	1	0	0	0	0	1	0	0	0	0	1	1	3
k__Bacteria; p__Firmicutes; c__Clostridia; o__Clostridiales; f__Ruminococcaceae; g__Ruminococcaceae UCG-014; s__unidentified rumen bacterium 12-124	0	1	2	0	1	2	0	0	1	1	0	0	1	5	0	0	2	0	0	1	1	0	0	1
k__Bacteria; p__Firmicutes; c__Clostridia; o__Clostridiales; f__Ruminococcaceae; g__Ruminococcaceae UCG-013; s__uncultured bacterium	1	0	0	1	0	5	0	1	0	0	1	0	0	0	1	0	0	0	2	0	1	0	0	1
k__Bacteria; p__Firmicutes; c__Clostridia; o__Clostridiales; f__Lachnospiraceae; g__Shuttleworthia	3	0	1	2	1	3	0	1	0	0	2	0	3	0	5	0	3	1	0	3	8	1	6	2
k__Bacteria; p__Bacteroidetes; c__Bacteroidia; o__Bacteroidales; f__Prevotellaceae; g__Prevotella 7; s__uncultured bacterium	2	3	1	0	0	2	1	5	2	6	4	6	1	3	10	7	4	1	8	0	0	1	1	1
k__Bacteria; p__Firmicutes; c__Clostridia; o__Clostridiales; f__Ruminococcaceae; g__Ruminococcaceae UCG-014; s__uncultured rumen bacterium	3	20	34	32	33	9	7	20	64	8	29	29	56	44	52	40	27	47	1	32	29	22	36	1
k__Bacteria; p__Firmicutes; c__Negativicutes; o__Selenomonadales; f__Veillonellaceae; g__Megasphaera; s__Megasphaera sp. MH	2	0	1	0	0	0	1	0	1	4	0	1	0	0	1	0	0	0	1	3	1	0	0	1
k__Bacteria; p__Proteobacteria; c__Deltaproteobacteria; o__Desulfovibrionales; f__Desulfovibrionaceae; g__Desulfovibrio	0	0	1	1	0	1	0	0	0	0	0	0	0	0	0	0	0	0	0	0	0	0	0	2
k__Bacteria; p__Firmicutes; c__Clostridia; o__Clostridiales; f__Christensenellaceae; g__Christensenellaceae R-7 group	2	4	10	10	8	6	2	9	21	6	14	3	17	18	9	25	22	64	7	6	11	21	13	2
k__Bacteria; p__Firmicutes; c__Clostridia; o__Clostridiales; f__Lachnospiraceae; g__Shuttleworthia; s__uncultured rumen bacterium	4	1	0	1	1	1	0	3	1	1	0	3	2	1	1	0	1	0	1	3	1	0	0	0
k__Bacteria; p__Actinobacteria; c__Actinobacteria; o__Streptosporangiales; f__Nocardiopsaceae; g__Nocardiopsis	1	0	0	0	0	0	0	0	0	0	0	0	0	0	0	0	0	0	0	1	0	0	0	0
k__Bacteria; p__Firmicutes; c__Clostridia; o__Clostridiales; f__Family XIII; g__Anaerovorax; s__uncultured rumen bacterium	6	4	8	18	15	14	4	6	4	9	11	2	3	8	4	7	4	7	0	2	11	10	7	15
k__Bacteria; p__Bacteroidetes; c__Bacteroidia; o__Bacteroidales; f__Muribaculaceae	3	0	8	4	1	8	3	5	0	1	3	1	0	1	4	2	0	0	2	3	4	0	1	4
k__Bacteria; p__Firmicutes; c__Clostridia; o__Clostridiales; f__Ruminococcaceae; g__Ruminococcaceae UCG-005	0	0	0	0	0	0	0	0	0	0	0	0	0	0	0	0	0	0	0	0	0	0	0	2
k__Bacteria; p__Firmicutes; c__Bacilli; o__Lactobacillales; f__Lactobacillaceae; g__Lactobacillus; s__Lactobacillus sp. C33LV5	2	1	0	5	1	0	2	3	0	3	2	2	0	0	0	3	1	0	2	0	1	0	2	2
k__Bacteria; p__Proteobacteria; c__Alphaproteobacteria; o__Rhodospirillales; f__uncultured; g__uncultured rumen bacterium; s__uncultured rumen bacterium	1	0	3	3	0	0	0	1	0	4	1	0	1	2	0	2	0	2	0	0	1	0	1	4
k__Bacteria; p__Bacteroidetes; c__Bacteroidia; o__Bacteroidales; f__Rikenellaceae; g__Rikenellaceae RC9 gut group	4	13	4	4	5	11	3	3	2	3	6	0	7	3	2	2	1	1	3	6	3	0	1	1
k__Bacteria; p__Bacteroidetes; c__Bacteroidia; o__Bacteroidales; f__Prevotellaceae; g__Prevotellaceae UCG-004; s__uncultured rumen bacterium 4C0d-8	1	2	16	7	27	28	9	1	11	5	30	2	6	11	24	5	1	1	0	18	19	6	9	0
k__Bacteria; p__Firmicutes; c__Clostridia; o__Clostridiales; f__Lachnospiraceae	3	0	3	0	2	0	0	1	0	1	0	1	0	0	0	0	0	0	0	1	5	0	1	0
k__Bacteria; p__Bacteroidetes; c__Bacteroidia; o__Bacteroidales; f__Rikenellaceae; g__Rikenellaceae RC9 gut group	3	0	4	4	40	12	1	0	4	0	9	2	7	57	9	22	38	34	4	5	15	22	11	1
k__Bacteria; p__Bacteroidetes; c__Bacteroidia; o__Bacteroidales; f__Muribaculaceae; g__uncultured bacterium; s__uncultured bacterium	3	10	11	10	23	19	12	3	10	4	10	5	9	4	11	6	9	8	12	8	9	12	14	3
k__Bacteria; p__Bacteroidetes; c__Bacteroidia; o__Bacteroidales; f__Prevotellaceae	1	1	0	0	0	2	3	4	0	5	3	3	0	3	6	8	0	0	1	0	1	1	0	1
k__Bacteria; p__Firmicutes; c__Clostridia; o__Clostridiales; f__Lachnospiraceae; g__Lachnospiraceae NK3A20 group	3	0	0	1	0	1	0	1	3	0	1	2	2	0	1	0	0	0	1	2	0	1	0	1
k__Bacteria; p__Tenericutes; c__Mollicutes; o__Mollicutes RF39; f__uncultured rumen bacterium; g__uncultured rumen bacterium; s__uncultured rumen bacterium	6	1	2	10	2	1	1	2	2	1	0	2	1	0	2	0	0	2	0	3	0	1	5	2
k__Bacteria; p__Firmicutes; c__Clostridia; o__Clostridiales; f__Lachnospiraceae; g__Oribacterium; s__uncultured bacterium	1	2	0	0	0	2	0	0	0	0	1	0	1	0	0	0	0	0	0	0	1	0	0	0
k__Bacteria; p__Firmicutes; c__Clostridia; o__Clostridiales; f__Lachnospiraceae; g__[Ruminococcus] gauvreauii group	1	0	0	0	1	0	0	0	1	0	0	0	1	4	0	2	5	4	0	0	0	1	2	3
k__Bacteria; p__Firmicutes; c__Clostridia; o__Clostridiales; f__Christensenellaceae; g__Christensenellaceae R-7 group	1	14	3	5	5	2	2	4	32	0	7	3	7	5	3	1	17	10	3	4	8	15	4	2
k__Bacteria; p__Firmicutes; c__Clostridia; o__Clostridiales; f__Lachnospiraceae	1	0	28	2	1	7	0	0	0	19	7	0	7	5	0	0	0	0	0	0	3	2	1	0
k__Bacteria; p__Firmicutes; c__Clostridia; o__Clostridiales; f__Ruminococcaceae; g__Ruminococcaceae UCG-013; s__uncultured bacterium	0	0	0	0	0	0	0	0	0	0	0	3	0	0	0	0	0	0	0	0	0	0	0	0
k__Bacteria; p__Firmicutes; c__Erysipelotrichia; o__Erysipelotrichales; f__Erysipelotrichaceae; g__[Anaerorhabdus] furcosa group	1	4	1	3	4	5	1	1	1	2	2	3	0	0	1	1	2	2	1	4	2	0	4	1
k__Bacteria; p__Firmicutes; c__Clostridia; o__Clostridiales; f__Ruminococcaceae; g__Ruminococcaceae UCG-011; s__uncultured rumen bacterium	1	4	9	5	6	6	7	7	5	9	13	3	9	3	5	7	13	12	6	0	2	10	11	2
k__Bacteria; p__Firmicutes; c__Clostridia; o__Clostridiales; f__Lachnospiraceae; g__Lachnospiraceae NK3A20 group	2	1	0	0	1	0	1	0	5	0	0	1	1	0	0	2	2	1	1	4	0	0	2	5
k__Bacteria; p__Bacteroidetes; c__Bacteroidia; o__Bacteroidales; f__Muribaculaceae	0	0	0	3	2	0	0	1	0	1	0	3	0	0	5	3	1	1	0	1	2	3	2	0
k__Bacteria; p__Firmicutes; c__Clostridia; o__Clostridiales; f__Family XIII; g__Mogibacterium; s__uncultured rumen bacterium	1	4	2	4	5	9	0	2	9	2	9	8	1	1	5	11	5	22	14	6	0	9	12	7
k__Bacteria	2	2	3	1	2	2	1	1	0	0	1	0	0	1	2	2	2	1	0	0	2	5	2	0
k__Bacteria; p__Proteobacteria; c__Alphaproteobacteria; o__Sphingomonadales; f__Sphingomonadaceae; g__Altererythrobacter; s__uncultured organism	1	1	0	0	1	1	1	0	0	2	1	1	3	0	8	3	3	4	3	1	0	0	2	4
k__Bacteria; p__Bacteroidetes; c__Bacteroidia; o__Bacteroidales; f__Rikenellaceae; g__Rikenellaceae RC9 gut group; s__uncultured rumen bacterium	2	7	2	4	4	4	3	5	13	1	4	3	3	10	3	1	15	7	12	9	0	5	11	4
k__Bacteria; p__Bacteroidetes; c__Bacteroidia; o__Bacteroidales; f__Prevotellaceae	0	1	0	0	0	0	1	0	0	0	2	0	0	1	1	1	0	1	0	0	0	1	1	0
k__Bacteria; p__Firmicutes; c__Clostridia; o__Clostridiales; f__Clostridiales vadinBB60 group	2	3	0	1	0	4	5	4	0	2	3	1	5	2	4	0	2	0	54	5	0	0	0	0
k__Bacteria; p__Firmicutes; c__Clostridia; o__Clostridiales; f__Ruminococcaceae; g__Ruminococcaceae UCG-013; s__uncultured rumen bacterium	2	1	5	5	1	1	4	1	0	1	3	4	5	3	0	1	5	4	0	1	0	2	5	3
k__Bacteria; p__Proteobacteria; c__Deltaproteobacteria; o__Desulfovibrionales; f__Desulfovibrionaceae; g__uncultured; s__uncultured bacterium	2	0	0	1	0	1	8	1	3	0	4	0	1	0	0	1	0	0	0	0	1	0	0	0
k__Bacteria; p__Firmicutes; c__Clostridia; o__Clostridiales; f__Christensenellaceae; g__Christensenellaceae R-7 group; s__uncultured bacterium	8	30	10	31	19	9	4	8	53	3	15	14	72	25	14	7	19	32	5	19	21	17	15	10
k__Bacteria; p__Firmicutes; c__Clostridia; o__Clostridiales	1	0	0	0	0	0	0	0	0	0	0	0	0	0	0	0	0	0	0	0	0	0	0	0
k__Bacteria; p__Firmicutes; c__Clostridia; o__Clostridiales	1	0	0	0	0	0	0	0	0	0	0	0	0	0	0	0	0	0	0	0	0	0	0	0
k__Bacteria; p__Firmicutes; c__Clostridia; o__Clostridiales; f__Family XIII; g__Anaerovorax; s__uncultured rumen bacterium	2	1	14	7	14	13	1	8	3	3	25	1	9	28	9	4	5	4	2	3	11	11	5	2
k__Bacteria; p__Bacteroidetes; c__Bacteroidia; o__Bacteroidales; f__Muribaculaceae; g__uncultured Bacteroidales bacterium; s__uncultured Bacteroidales bacterium	1	0	1	1	0	2	0	1	0	1	0	0	0	0	7	0	0	0	0	0	0	1	1	0
k__Bacteria; p__Firmicutes; c__Clostridia; o__Clostridiales; f__Ruminococcaceae; g__Ruminococcus 1; s__uncultured rumen bacterium	1	0	2	8	1	4	0	0	3	2	7	0	1	0	1	0	3	0	0	0	7	4	3	0
k__Bacteria; p__Firmicutes; c__Clostridia; o__Clostridiales; f__Clostridiaceae 1; g__Clostridium sensu stricto 1; s__uncultured bacterium	0	3	0	0	0	2	1	0	0	0	0	0	0	0	1	0	1	1	0	0	0	0	0	2
k__Bacteria; p__Firmicutes; c__Clostridia; o__Clostridiales; f__Ruminococcaceae; g__Ruminococcaceae UCG-014; s__uncultured rumen bacterium	1	0	0	0	2	1	0	0	0	0	0	0	0	0	2	0	0	0	0	2	0	1	0	0
k__Bacteria; p__Firmicutes; c__Clostridia; o__Clostridiales	1	0	0	0	0	0	0	0	0	0	0	0	0	0	0	0	0	0	0	0	1	0	0	0
k__Bacteria; p__Bacteroidetes; c__Bacteroidia; o__Bacteroidales; f__Prevotellaceae; g__Alloprevotella; s__uncultured rumen bacterium	2	3	6	7	1	6	2	9	3	3	5	5	11	0	11	0	6	0	11	6	3	0	4	1
k__Bacteria; p__Firmicutes; c__Clostridia; o__Clostridiales; f__Lachnospiraceae; g__[Eubacterium] ruminantium group; s__uncultured rumen bacterium	1	2	1	3	2	8	3	3	3	5	11	3	3	7	0	3	5	1	0	12	1	1	5	3
k__Bacteria; p__Firmicutes; c__Clostridia; o__Clostridiales; f__Lachnospiraceae	1	1	0	2	0	0	0	0	0	0	0	0	0	0	0	0	1	0	0	0	0	1	0	1
k__Bacteria; p__Firmicutes; c__Clostridia; o__Clostridiales; f__Ruminococcaceae; g__uncultured; s__uncultured rumen bacterium	0	2	1	1	1	1	1	1	0	1	1	2	2	1	0	0	1	1	3	4	1	1	2	1
k__Bacteria; p__Firmicutes; c__Clostridia; o__Clostridiales; f__Lachnospiraceae; g__Shuttleworthia	3	0	0	2	0	0	0	1	0	0	0	2	0	0	0	0	0	0	0	0	0	0	2	0
k__Bacteria; p__Firmicutes; c__Clostridia; o__Clostridiales; f__Ruminococcaceae; g__Ruminococcaceae UCG-014; s__uncultured rumen bacterium	0	0	18	3	28	0	0	4	0	2	13	2	0	14	7	15	11	2	0	0	21	7	3	0
k__Bacteria; p__Firmicutes; c__Clostridia; o__Clostridiales; f__Ruminococcaceae; g__Ruminococcaceae UCG-014; s__gut metagenome	2	4	0	3	0	0	3	0	0	0	2	0	0	1	0	0	2	1	0	0	1	0	1	0
k__Bacteria; p__Firmicutes; c__Clostridia; o__Clostridiales; f__Lachnospiraceae; g__Lachnospiraceae FE2018 group; s__uncultured rumen bacterium	2	0	1	2	0	0	0	2	1	1	0	0	3	0	1	3	0	3	3	1	0	3	4	0
k__Bacteria; p__Firmicutes; c__Clostridia; o__Clostridiales; f__Ruminococcaceae; g__Ruminococcus 2; s__uncultured rumen bacterium 5C0d-7	1	1	2	0	0	1	0	0	2	2	0	1	0	3	2	1	0	3	1	0	0	2	1	1
k__Bacteria; p__Firmicutes; c__Clostridia; o__Clostridiales; f__Lachnospiraceae; g__Anaerostipes	2	2	0	1	0	0	0	0	0	0	1	0	0	2	0	1	1	0	0	0	0	0	1	1
k__Bacteria; p__Firmicutes; c__Clostridia; o__Clostridiales; f__Ruminococcaceae; g__Ruminococcus 1	3	2	2	3	2	9	1	4	2	4	2	4	6	6	2	0	1	0	0	0	5	1	4	1
k__Bacteria; p__Firmicutes; c__Clostridia; o__Clostridiales; f__Ruminococcaceae; g__Ruminococcaceae UCG-014	1	1	4	0	1	2	0	1	0	0	3	0	0	3	2	5	0	9	0	0	1	5	3	0
k__Bacteria; p__Spirochaetes; c__Spirochaetia; o__Spirochaetales; f__Spirochaetaceae; g__Treponema 2	1	0	1	1	4	3	0	0	1	0	0	1	0	1	0	1	0	0	0	0	0	2	2	0
k__Bacteria; p__Bacteroidetes; c__Bacteroidia; o__Bacteroidales; f__Prevotellaceae; g__uncultured; s__bacterium AC2042	2	2	3	2	0	2	4	9	0	3	3	3	0	0	2	6	0	0	0	0	0	0	0	3
k__Bacteria; p__Firmicutes; c__Clostridia; o__Clostridiales; f__Lachnospiraceae	1	0	0	0	0	0	4	0	0	0	0	0	0	0	0	0	0	0	0	1	0	0	0	0
k__Bacteria; p__Firmicutes; c__Clostridia; o__Clostridiales; f__Lachnospiraceae; g__Coprococcus 2; s__uncultured rumen bacterium	3	7	2	12	1	13	3	1	0	5	2	7	12	1	3	0	0	0	3	14	8	0	2	0
k__Bacteria; p__Firmicutes; c__Clostridia; o__Clostridiales; f__Lachnospiraceae	1	0	2	1	0	2	1	0	0	0	0	1	1	0	0	0	0	0	0	0	1	0	0	1
k__Bacteria; p__Firmicutes; c__Clostridia; o__Clostridiales; f__Lachnospiraceae; g__Butyrivibrio 2	1	2	0	2	4	0	2	0	6	1	0	0	1	2	0	3	6	0	2	0	0	2	0	0
k__Bacteria; p__Firmicutes; c__Clostridia; o__Clostridiales; f__Ruminococcaceae; g__Ruminococcaceae NK4A214 group	0	4	14	7	20	4	11	8	2	3	16	4	12	49	3	11	21	10	0	4	7	22	13	4
k__Bacteria; p__Firmicutes; c__Clostridia; o__Clostridiales; f__Lachnospiraceae; g__Acetitomaculum; s__uncultured rumen bacterium	3	0	2	3	6	5	0	1	10	1	4	2	3	1	2	2	7	12	2	5	2	6	3	0
k__Bacteria; p__Firmicutes; c__Clostridia; o__Clostridiales; f__Ruminococcaceae; g__Ruminococcus 1	7	7	4	33	5	20	11	12	6	13	11	26	24	14	5	0	0	0	1	57	19	4	27	3
k__Bacteria; p__Firmicutes; c__Negativicutes; o__Selenomonadales; f__Veillonellaceae; g__uncultured	1	2	0	0	0	0	2	2	0	1	1	0	0	0	0	0	0	0	0	0	3	0	0	1
k__Bacteria; p__Bacteroidetes; c__Bacteroidia; o__Bacteroidales; f__Muribaculaceae; g__uncultured bacterium; s__uncultured bacterium	0	0	0	0	0	0	0	0	0	0	0	1	0	0	0	0	0	0	0	1	0	0	0	0
k__Bacteria; p__Bacteroidetes; c__Bacteroidia; o__Bacteroidales; f__Prevotellaceae; g__Prevotella 1	3	7	10	2	6	1	3	1	5	6	4	0	2	3	2	6	8	10	5	0	1	7	2	2
k__Bacteria; p__Firmicutes; c__Clostridia; o__Clostridiales; f__Lachnospiraceae	3	0	7	0	6	1	0	1	1	8	4	2	0	1	3	4	0	0	0	5	4	0	0	0
k__Bacteria; p__Bacteroidetes; c__Bacteroidia; o__Bacteroidales; f__Bacteroidales RF16 group	1	2	6	6	2	14	11	5	1	0	9	9	7	11	3	4	3	3	0	10	4	13	10	0
k__Bacteria; p__Bacteroidetes; c__Bacteroidia; o__Bacteroidales; f__Prevotellaceae; g__Prevotella 1	8	14	27	6	29	35	0	0	20	5	18	5	21	22	7	30	13	11	6	5	35	17	5	0
k__Bacteria; p__Firmicutes; c__Clostridia; o__Clostridiales; f__Family XIII; g__[Eubacterium] nodatum group; s__uncultured rumen bacterium	2	4	4	1	3	4	2	1	35	2	8	2	8	6	3	9	3	17	2	2	4	14	3	2
k__Bacteria; p__Firmicutes; c__Clostridia; o__Clostridiales; f__Lachnospiraceae; g__Sellimonas; s__Lachnoclostridium phocaeense	1	0	0	1	3	0	1	0	0	0	0	1	0	0	1	0	0	0	0	0	0	0	0	0
k__Bacteria; p__Proteobacteria; c__Gammaproteobacteria; o__Betaproteobacteriales; f__Burkholderiaceae	0	0	0	0	0	0	0	0	0	0	1	0	0	0	0	0	0	0	0	0	0	0	0	0
k__Bacteria; p__Firmicutes; c__Clostridia; o__Clostridiales; f__Lachnospiraceae; g__Lachnospiraceae ND3007 group; s__uncultured rumen bacterium	2	0	0	0	1	0	0	0	0	0	0	0	0	1	0	0	1	1	0	5	0	1	1	0
k__Bacteria; p__Bacteroidetes; c__Bacteroidia; o__Bacteroidales; f__Prevotellaceae; g__Prevotella 1	2	2	14	7	1	4	4	1	4	4	7	4	5	0	12	7	0	2	4	0	4	11	5	1
k__Bacteria; p__Firmicutes; c__Clostridia; o__Clostridiales; f__Lachnospiraceae; g__Acetitomaculum; s__uncultured rumen bacterium 5C0d-23	2	0	1	2	0	1	0	1	7	0	0	1	0	0	0	0	1	2	0	1	0	0	1	0
k__Bacteria; p__Firmicutes; c__Clostridia; o__Clostridiales; f__Lachnospiraceae	1	0	0	0	1	0	0	0	0	0	0	0	0	0	0	0	0	0	2	1	0	0	0	0
k__Bacteria; p__Tenericutes; c__Mollicutes; o__Mollicutes RF39	2	5	0	1	2	1	1	0	1	4	0	1	0	0	0	0	0	0	0	6	0	1	0	1
k__Bacteria; p__Proteobacteria; c__Gammaproteobacteria; o__Aeromonadales; f__Succinivibrionaceae; g__Succinivibrio	2	3	1	1	0	0	0	0	3	2	5	0	2	0	0	0	1	1	3	2	1	0	0	0
k__Bacteria; p__Tenericutes; c__Mollicutes; o__Mollicutes RF39	0	10	6	23	10	11	11	13	28	14	15	18	5	7	2	8	7	9	3	19	3	7	21	1
k__Bacteria; p__Firmicutes; c__Clostridia; o__Clostridiales; f__Lachnospiraceae	2	1	0	0	0	0	0	0	2	0	0	0	1	0	0	0	0	0	0	0	0	0	0	0
k__Bacteria; p__Firmicutes; c__Clostridia; o__Clostridiales; f__Lachnospiraceae	1	1	0	0	0	0	0	1	1	0	0	2	0	2	0	0	1	0	0	3	0	0	0	0
k__Bacteria; p__Bacteroidetes; c__Bacteroidia; o__Flavobacteriales; f__Flavobacteriaceae; g__Aequorivita	1	0	0	0	0	3	0	0	2	0	0	0	0	0	0	0	0	0	0	0	0	0	0	0
k__Bacteria; p__Firmicutes; c__Clostridia; o__Clostridiales; f__Christensenellaceae; g__uncultured; s__uncultured bacterium	1	0	0	0	0	0	0	0	0	0	0	0	0	0	0	0	0	0	1	0	0	0	0	0
k__Bacteria; p__Firmicutes; c__Clostridia; o__Clostridiales; f__Lachnospiraceae	1	0	0	0	0	0	0	0	0	2	0	0	0	2	0	0	0	0	0	0	0	0	0	0
k__Bacteria; p__Actinobacteria; c__Coriobacteriia; o__Coriobacteriales; f__Atopobiaceae	0	5	0	0	0	0	0	0	0	0	0	1	1	0	0	0	0	0	1	0	0	0	0	4
k__Bacteria; p__Firmicutes; c__Negativicutes; o__Selenomonadales; f__Veillonellaceae; g__Selenomonas 1; s__uncultured bacterium	0	0	0	0	0	0	1	0	1	0	1	0	0	0	0	0	0	0	0	0	0	0	0	0
k__Bacteria; p__Spirochaetes; c__Spirochaetia; o__Spirochaetales; f__Spirochaetaceae; g__Treponema 2; s__Treponema saccharophilum DSM 2985	1	3	11	6	6	21	0	1	3	2	10	0	4	0	0	0	1	1	0	0	3	2	4	0
k__Bacteria; p__Proteobacteria; c__Alphaproteobacteria; o__Rhizobiales; f__Xanthobacteraceae; g__Bradyrhizobium	0	0	0	0	0	0	0	0	0	0	0	0	0	0	0	0	0	0	0	0	0	0	0	0
k__Bacteria; p__Synergistetes; c__Synergistia; o__Synergistales; f__Synergistaceae; g__Fretibacterium; s__uncultured rumen bacterium	3	0	2	6	1	1	0	1	2	0	1	3	0	0	1	3	3	1	2	2	0	3	0	3
k__Bacteria; p__Firmicutes; c__Clostridia; o__Clostridiales; f__Lachnospiraceae; g__Acetitomaculum; s__uncultured rumen bacterium	1	2	0	0	1	0	2	0	0	0	1	0	0	0	0	0	0	0	1	0	1	0	0	0
k__Bacteria; p__Firmicutes; c__Erysipelotrichia; o__Erysipelotrichales; f__Erysipelotrichaceae; g__Erysipelotrichaceae UCG-004; s__unidentified rumen bacterium RFN20	0	3	7	15	5	18	0	1	1	3	4	3	1	15	6	8	11	7	7	1	2	20	21	0
k__Bacteria; p__Firmicutes; c__Clostridia; o__Clostridiales; f__Ruminococcaceae	1	1	0	1	1	0	1	0	0	1	0	0	0	0	1	0	0	1	0	3	0	0	0	0
k__Bacteria; p__Tenericutes; c__Mollicutes; o__Mollicutes RF39; f__uncultured bacterium; g__uncultured bacterium; s__uncultured bacterium	4	10	4	8	1	6	3	3	5	1	5	5	2	2	3	1	3	1	0	23	1	2	4	2
k__Bacteria; p__Bacteroidetes; c__Bacteroidia; o__Bacteroidales; f__Prevotellaceae; g__Prevotella 7	1	0	0	0	0	0	0	0	3	5	0	6	1	0	0	0	0	0	12	3	0	0	1	4
k__Bacteria; p__Firmicutes; c__Clostridia; o__Clostridiales; f__Ruminococcaceae; g__Ruminococcaceae UCG-001; s__uncultured bacterium	2	0	1	2	6	1	0	2	3	2	6	2	6	2	1	4	0	6	0	2	6	6	5	1
k__Bacteria; p__Firmicutes; c__Clostridia; o__Clostridiales; f__Family XIII; g__Family XIII AD3011 group; s__uncultured rumen bacterium	2	1	0	2	0	0	0	0	0	0	0	0	3	0	1	2	3	1	0	0	0	1	0	1
k__Bacteria; p__Firmicutes; c__Clostridia; o__Clostridiales; f__Ruminococcaceae	3	0	0	0	0	1	0	2	0	0	0	5	0	0	0	0	0	0	2	3	0	0	1	0
k__Bacteria; p__Bacteroidetes; c__Bacteroidia; o__Bacteroidales; f__Prevotellaceae; g__Prevotella 7; s__uncultured bacterium	2	0	0	0	0	0	1	8	1	4	0	1	0	3	2	4	0	0	2	0	0	0	0	0
k__Bacteria; p__Firmicutes; c__Clostridia; o__Clostridiales; f__Ruminococcaceae; g__Ruminococcaceae UCG-014	1	0	0	2	1	0	0	2	0	0	0	1	0	0	4	0	2	0	1	1	0	0	0	0
k__Bacteria; p__Bacteroidetes; c__Bacteroidia; o__Bacteroidales; f__Muribaculaceae; g__uncultured bacterium; s__uncultured bacterium	2	1	1	1	1	2	1	2	0	2	0	1	1	0	0	0	0	3	0	1	0	0	0	0
k__Bacteria; p__Firmicutes; c__Negativicutes; o__Selenomonadales; f__Veillonellaceae	0	1	0	1	0	0	0	6	0	1	0	1	0	1	1	4	1	0	0	0	1	1	1	1
k__Bacteria; p__Tenericutes; c__Mollicutes; o__Mollicutes RF39; f__unidentified rumen bacterium RF9; g__unidentified rumen bacterium RF9; s__unidentified rumen bacterium RF9	1	0	5	4	3	1	0	1	0	0	2	1	1	0	6	3	2	4	0	1	0	3	0	0
k__Bacteria; p__Firmicutes; c__Clostridia; o__Clostridiales; f__Lachnospiraceae	1	0	0	1	0	0	1	1	0	0	2	2	0	0	0	0	1	0	0	0	0	0	1	2
k__Bacteria; p__Firmicutes; c__Clostridia; o__Clostridiales; f__Lachnospiraceae	2	2	0	1	0	0	0	1	0	2	1	1	0	0	1	0	1	0	5	3	0	1	0	0
k__Bacteria; p__Firmicutes; c__Clostridia; o__Clostridiales; f__Lachnospiraceae	1	0	0	0	0	0	0	0	0	0	0	0	0	0	0	0	0	0	0	0	0	0	0	0
k__Bacteria; p__Firmicutes; c__Clostridia; o__Clostridiales; f__Ruminococcaceae; g__Ruminococcaceae UCG-014; s__uncultured bacterium	4	4	3	4	4	6	3	6	0	9	1	4	3	10	3	5	3	5	8	3	8	1	4	3
k__Bacteria; p__Tenericutes; c__Mollicutes; o__Mollicutes RF39	1	1	5	4	7	2	0	1	6	0	6	3	1	0	3	3	0	1	0	1	1	5	4	9
k__Bacteria; p__Firmicutes; c__Clostridia; o__Clostridiales; f__Lachnospiraceae; g__[Eubacterium] ventriosum group; s__uncultured rumen bacterium	1	1	0	4	0	4	1	0	0	0	1	2	2	0	5	0	0	3	1	3	1	1	1	3
k__Bacteria; p__Bacteroidetes; c__Bacteroidia; o__Bacteroidales; f__Muribaculaceae; g__uncultured bacterium; s__uncultured bacterium	1	0	0	0	0	2	1	0	0	0	1	0	0	0	8	0	0	1	0	0	0	0	0	0
k__Bacteria; p__Firmicutes; c__Clostridia; o__Clostridiales; f__Ruminococcaceae	4	0	0	5	1	6	1	1	2	3	5	1	4	4	1	3	3	1	1	12	6	1	2	3
k__Bacteria; p__Firmicutes; c__Clostridia; o__Clostridiales; f__Lachnospiraceae; g__Shuttleworthia; s__uncultured bacterium	2	0	4	12	9	6	2	0	11	6	2	1	5	8	7	2	8	8	1	0	2	5	2	0
k__Bacteria; p__Firmicutes; c__Clostridia; o__Clostridiales; f__Lachnospiraceae; g__[Ruminococcus] gnavus group	0	0	2	0	6	0	0	2	0	0	1	0	0	1	1	0	3	0	0	7	0	0	0	1
k__Bacteria; p__Cyanobacteria; c__Melainabacteria; o__Gastranaerophilales	0	0	0	0	0	0	1	0	0	1	2	0	0	0	0	0	0	0	0	0	0	0	0	0
k__Bacteria; p__Firmicutes; c__Clostridia; o__Clostridiales; f__Family XIII; g__Anaerovorax	2	1	2	1	4	0	0	4	2	2	2	0	0	1	2	2	2	2	1	2	4	0	0	0
k__Bacteria; p__Firmicutes; c__Bacilli; o__Lactobacillales; f__Lactobacillaceae; g__Lactobacillus	1	1	4	20	1	0	0	0	11	0	5	1	0	0	0	28	1	0	0	4	1	4	66	0
k__Bacteria; p__Firmicutes; c__Clostridia; o__Clostridiales; f__Lachnospiraceae	1	0	0	0	0	0	0	0	0	0	1	0	0	2	0	0	0	0	0	0	0	0	0	0
k__Bacteria; p__Fibrobacteres; c__Fibrobacteria; o__Fibrobacterales; f__Fibrobacteraceae; g__Fibrobacter	5	5	13	4	14	14	1	3	18	5	13	2	23	3	0	0	4	1	0	3	8	3	0	0
k__Bacteria; p__Bacteroidetes; c__Bacteroidia; o__Bacteroidales; f__Muribaculaceae; g__uncultured rumen bacterium; s__uncultured rumen bacterium	1	4	0	0	3	1	3	0	3	2	4	1	11	3	5	1	2	1	8	3	3	3	3	0
k__Bacteria; p__Firmicutes; c__Clostridia; o__Clostridiales; f__Lachnospiraceae	2	1	1	0	0	0	0	0	0	0	0	2	0	0	0	0	0	1	3	2	0	0	0	0
k__Bacteria; p__Firmicutes; c__Erysipelotrichia; o__Erysipelotrichales; f__Erysipelotrichaceae	1	6	3	7	3	1	6	2	10	1	5	6	13	3	3	7	8	6	10	5	1	7	5	0
k__Bacteria; p__Bacteroidetes; c__Bacteroidia; o__Bacteroidales; f__Muribaculaceae; g__uncultured rumen bacterium; s__uncultured rumen bacterium	1	0	4	0	2	1	4	1	0	0	0	0	2	0	0	0	0	0	0	0	0	0	0	0
k__Bacteria; p__Firmicutes; c__Clostridia; o__Clostridiales; f__Ruminococcaceae; g__Ruminococcaceae UCG-013	2	5	0	0	2	7	2	0	0	3	0	0	2	0	0	0	4	1	3	1	0	1	2	1
k__Bacteria; p__Firmicutes; c__Clostridia; o__Clostridiales; f__Lachnospiraceae; g__Acetitomaculum	2	0	0	0	2	0	0	0	10	0	1	0	1	1	2	0	0	5	0	0	0	0	1	1
k__Bacteria; p__Firmicutes; c__Clostridia; o__Clostridiales; f__Lachnospiraceae	8	7	7	9	3	2	3	8	20	8	11	9	19	2	2	6	9	21	1	5	8	9	5	0
k__Bacteria; p__Firmicutes; c__Clostridia; o__Clostridiales; f__Lachnospiraceae; g__Fusicatenibacter	0	2	1	0	1	0	2	1	10	1	0	0	1	1	3	4	0	1	2	2	1	1	2	2
k__Bacteria; p__Patescibacteria; c__Saccharimonadia; o__Saccharimonadales; f__Saccharimonadaceae; g__Candidatus Saccharimonas; s__uncultured rumen bacterium	1	1	1	4	0	1	0	0	0	0	0	1	1	0	2	1	0	0	4	0	1	0	2	1
k__Bacteria; p__Firmicutes; c__Erysipelotrichia; o__Erysipelotrichales; f__Erysipelotrichaceae; g__Erysipelotrichaceae UCG-004	2	2	8	8	4	4	5	3	1	2	5	2	1	7	3	4	6	1	1	5	2	3	5	3
k__Bacteria; p__Patescibacteria; c__Saccharimonadia; o__Saccharimonadales; f__Saccharimonadaceae; g__Candidatus Saccharimonas	1	1	2	0	0	1	0	0	3	0	1	2	3	1	1	0	0	2	0	0	0	0	0	0
k__Bacteria; p__Firmicutes; c__Clostridia; o__Clostridiales; f__Lachnospiraceae	1	0	0	0	0	0	0	0	0	0	1	0	0	0	0	2	0	0	0	0	0	0	0	0
k__Bacteria; p__Tenericutes; c__Mollicutes; o__Mollicutes RF39; f__uncultured bacterium; g__uncultured bacterium; s__uncultured bacterium	1	0	2	3	2	0	0	0	0	0	0	2	0	0	2	1	0	1	0	1	1	0	3	0
k__Bacteria; p__Firmicutes; c__Clostridia; o__Clostridiales; f__Lachnospiraceae; g__Lachnospiraceae UCG-006; s__uncultured rumen bacterium	3	3	0	3	2	4	0	0	2	0	0	6	4	1	2	0	1	0	1	12	3	1	4	1
k__Bacteria; p__Firmicutes; c__Clostridia; o__Clostridiales; f__Family XIII; g__Anaerovorax; s__uncultured rumen bacterium	6	10	3	1	6	5	5	2	8	4	19	4	6	4	3	2	5	5	1	10	0	5	9	9
k__Bacteria; p__Firmicutes; c__Clostridia; o__Clostridiales; f__Lachnospiraceae; g__[Eubacterium] hallii group; s__unidentified rumen bacterium RF24	2	1	2	1	0	2	2	1	5	0	3	2	0	0	1	0	1	1	1	0	0	1	2	0
k__Bacteria; p__Firmicutes; c__Clostridia; o__Clostridiales; f__Ruminococcaceae; g__Ruminococcus 1	1	0	0	0	0	0	0	1	0	0	0	0	0	0	0	0	0	0	0	1	0	0	0	0
k__Bacteria; p__Bacteroidetes; c__Bacteroidia; o__Bacteroidales; f__Prevotellaceae; g__Prevotella 1; s__uncultured bacterium	1	0	10	11	9	12	2	5	5	7	5	1	3	5	16	0	4	4	4	0	7	1	5	0
k__Bacteria; p__Bacteroidetes; c__Bacteroidia; o__Bacteroidales; f__Rikenellaceae; g__Rikenellaceae RC9 gut group; s__uncultured bacterium	0	3	1	4	12	8	1	3	5	1	1	5	3	8	2	8	6	9	2	5	8	5	4	0
k__Bacteria; p__Firmicutes; c__Clostridia; o__Clostridiales; f__Lachnospiraceae; g__[Ruminococcus] gauvreauii group	1	1	2	0	0	0	7	2	1	0	2	0	0	9	0	2	2	0	0	0	0	5	1	4
k__Bacteria; p__Bacteroidetes; c__Bacteroidia; o__Bacteroidales; f__Rikenellaceae; g__Rikenellaceae RC9 gut group; s__uncultured rumen bacterium	2	3	4	7	9	11	3	2	2	0	8	4	7	12	13	18	10	21	0	7	8	7	8	9
k__Bacteria; p__Firmicutes; c__Clostridia; o__Clostridiales; f__Lachnospiraceae	1	3	9	16	8	1	2	2	3	3	9	7	7	9	4	6	1	1	2	4	3	15	6	3
k__Bacteria; p__Firmicutes; c__Clostridia; o__Clostridiales; f__Peptostreptococcaceae; g__Romboutsia; s__uncultured bacterium	3	24	3	2	1	5	4	9	2	1	3	5	3	0	1	4	5	0	9	0	0	1	4	3
k__Bacteria; p__Firmicutes; c__Clostridia; o__Clostridiales; f__Ruminococcaceae; g__Ruminococcaceae UCG-013; s__uncultured bacterium	0	1	0	1	0	1	1	0	0	4	1	0	1	0	0	1	0	0	4	0	0	0	0	3
k__Bacteria; p__Actinobacteria; c__Actinobacteria; o__Bifidobacteriales; f__Bifidobacteriaceae; g__Bifidobacterium; s__Bifidobacterium longum subsp. longum	0	0	1	3	3	0	0	0	4	0	1	0	0	0	3	1	1	0	1	1	0	0	0	0
k__Bacteria; p__Bacteroidetes; c__Bacteroidia; o__Bacteroidales; f__Prevotellaceae; g__Alloprevotella	0	0	0	1	0	4	0	0	3	1	1	1	6	0	0	0	0	0	5	1	1	0	0	0
k__Bacteria; p__Firmicutes; c__Clostridia; o__Clostridiales; f__Defluviitaleaceae; g__Defluviitaleaceae UCG-011; s__uncultured bacterium	3	1	2	5	15	9	2	4	5	2	7	1	2	2	3	8	12	14	2	6	5	8	13	3
k__Bacteria; p__Firmicutes; c__Clostridia; o__Clostridiales; f__Ruminococcaceae; g__Ruminococcaceae UCG-014; s__uncultured rumen bacterium	1	0	0	0	2	0	0	0	0	1	1	0	2	1	0	1	0	2	0	1	0	0	0	0
k__Bacteria; p__Firmicutes; c__Clostridia; o__Clostridiales	0	0	4	1	3	3	4	2	8	5	9	2	8	19	2	2	9	9	0	7	0	16	2	3
k__Bacteria; p__Firmicutes; c__Clostridia; o__Clostridiales; f__Ruminococcaceae; g__Ruminococcus 1; s__uncultured bacterium	0	0	0	0	0	0	2	0	0	0	0	0	0	0	0	0	0	0	0	0	0	0	0	0
k__Bacteria; p__Bacteroidetes; c__Bacteroidia; o__Bacteroidales; f__Prevotellaceae; g__Prevotella 1; s__uncultured rumen bacterium	0	0	0	0	0	1	2	0	0	0	0	0	0	0	0	0	0	0	0	0	0	0	0	0
k__Bacteria; p__Firmicutes; c__Clostridia; o__Clostridiales; f__Lachnospiraceae	1	0	2	0	1	1	0	0	9	0	0	1	0	1	2	2	1	12	2	0	0	4	1	0
k__Bacteria; p__Bacteroidetes; c__Bacteroidia; o__Bacteroidales; f__Prevotellaceae	0	0	0	0	0	1	0	0	0	0	0	0	0	0	0	0	0	0	0	0	0	0	0	0
k__Bacteria; p__Bacteroidetes; c__Bacteroidia; o__Bacteroidales; f__Rikenellaceae; g__U29-B03; s__uncultured rumen bacterium	2	2	0	1	0	6	9	0	5	0	4	0	0	4	1	2	3	12	7	4	0	8	5	5
k__Bacteria; p__Firmicutes; c__Clostridia; o__Clostridiales	0	2	0	0	0	0	0	0	0	0	0	0	0	0	0	0	0	0	0	0	0	0	0	0
k__Bacteria; p__Firmicutes; c__Clostridia; o__Clostridiales	1	1	0	0	0	0	0	0	0	0	0	0	1	1	1	0	0	0	0	0	0	1	1	1
k__Bacteria; p__Spirochaetes; c__Spirochaetia; o__Spirochaetales; f__Spirochaetaceae; g__Treponema 2; s__uncultured Treponema sp.	0	0	1	0	0	0	0	0	0	0	0	0	0	0	0	0	0	0	0	0	0	0	0	1
k__Bacteria; p__Elusimicrobia; c__Elusimicrobia; o__Elusimicrobiales; f__Elusimicrobiaceae; g__Elusimicrobium	1	1	2	0	0	0	2	4	0	0	7	0	0	0	0	0	1	0	0	0	1	0	1	0
k__Bacteria; p__Tenericutes; c__Mollicutes; o__Mollicutes RF39	2	0	0	0	0	1	1	0	1	0	1	7	0	0	1	0	0	0	0	1	1	0	1	0
k__Bacteria; p__Firmicutes; c__Clostridia; o__Clostridiales; f__Ruminococcaceae	0	0	0	0	0	0	0	0	0	0	0	0	2	0	0	0	1	1	0	0	0	0	0	0
k__Bacteria; p__Firmicutes; c__Clostridia; o__Clostridiales; f__Peptococcaceae; g__uncultured; s__uncultured rumen bacterium	3	1	0	1	0	3	1	0	0	0	0	0	0	0	0	0	0	0	0	1	0	0	5	3
k__Bacteria; p__Firmicutes; c__Clostridia; o__Clostridiales; f__Lachnospiraceae	0	0	0	0	0	0	0	0	0	3	0	0	1	0	0	0	0	0	0	0	0	0	0	0
k__Bacteria; p__Firmicutes; c__Clostridia; o__Clostridiales; f__Lachnospiraceae; g__Blautia	2	10	2	6	4	4	1	4	12	5	1	3	5	5	15	14	10	3	6	9	2	7	5	2
k__Bacteria; p__Firmicutes; c__Clostridia; o__Clostridiales; f__Ruminococcaceae; g__Oscillospira	2	3	8	5	11	10	5	7	2	2	4	3	12	8	4	7	11	15	2	8	6	13	15	5
k__Bacteria; p__Bacteroidetes; c__Bacteroidia; o__Bacteroidales; f__Prevotellaceae; g__Prevotella 1	1	1	16	2	2	2	6	8	6	6	12	3	1	10	16	11	2	0	0	1	5	14	1	0
k__Bacteria; p__Firmicutes; c__Clostridia; o__Clostridiales; f__Ruminococcaceae; g__Ruminococcaceae UCG-009; s__uncultured rumen bacterium	0	0	0	2	0	0	0	0	0	0	2	1	0	0	1	0	0	0	0	0	1	1	0	0
k__Bacteria; p__Firmicutes; c__Clostridia; o__Clostridiales; f__Family XIII; g__[Eubacterium] nodatum group	1	0	0	0	0	0	0	0	0	2	0	0	0	0	0	0	0	0	0	1	0	1	0	0
k__Bacteria; p__Tenericutes; c__Mollicutes; o__Mollicutes RF39	1	5	6	3	2	0	0	1	4	0	4	1	0	0	2	1	3	2	2	2	0	2	9	1
k__Bacteria; p__Epsilonbacteraeota; c__Campylobacteria; o__Campylobacterales; f__Campylobacteraceae; g__Campylobacter	0	0	0	1	0	0	0	0	1	0	1	0	2	0	0	0	0	0	1	0	0	0	1	0
k__Bacteria; p__Firmicutes; c__Clostridia; o__Clostridiales; f__Lachnospiraceae	2	7	3	12	0	0	10	8	1	5	1	2	3	0	3	1	0	0	0	2	2	0	2	4
k__Bacteria; p__Bacteroidetes; c__Bacteroidia; o__Bacteroidales; f__Bacteroidales BS11 gut group	2	1	0	0	0	2	1	0	0	0	4	0	0	2	0	2	0	0	3	2	0	2	1	0
k__Bacteria; p__Firmicutes; c__Clostridia; o__Clostridiales; f__Ruminococcaceae	2	0	1	0	0	2	0	3	0	4	0	2	1	2	1	1	1	0	0	2	1	0	2	0
k__Bacteria; p__Firmicutes; c__Erysipelotrichia; o__Erysipelotrichales; f__Erysipelotrichaceae; g__uncultured; s__uncultured rumen bacterium	1	1	1	0	0	0	0	0	0	0	0	0	2	0	0	1	1	0	1	3	1	1	1	1
k__Bacteria; p__Spirochaetes; c__Spirochaetia; o__Spirochaetales; f__Spirochaetaceae; g__Treponema 2; s__Treponema sp. OC1	0	5	7	3	13	2	2	0	9	1	8	0	2	4	5	0	8	10	0	1	7	3	5	2
k__Bacteria; p__Bacteroidetes; c__Bacteroidia; o__Bacteroidales; f__Prevotellaceae; g__Prevotella 7	2	0	2	0	0	0	2	0	2	2	1	4	2	0	0	3	0	0	1	0	2	1	0	0
k__Bacteria; p__Tenericutes; c__Mollicutes; o__Mollicutes RF39; f__uncultured rumen bacterium; g__uncultured rumen bacterium; s__uncultured rumen bacterium	1	1	3	3	3	0	0	0	8	0	0	5	1	0	0	2	1	6	1	1	0	4	3	0
k__Bacteria; p__Firmicutes; c__Clostridia; o__Clostridiales; f__Lachnospiraceae; g__Shuttleworthia; s__uncultured Lachnospiraceae bacterium	7	3	0	0	0	0	0	1	0	2	1	2	0	0	0	1	0	0	0	0	0	0	0	0
k__Bacteria; p__Firmicutes; c__Clostridia; o__Clostridiales; f__Lachnospiraceae	1	0	0	0	0	0	0	0	0	0	0	0	0	0	0	0	0	0	0	0	0	0	0	2
k__Bacteria; p__Firmicutes; c__Clostridia; o__Clostridiales	3	5	0	0	0	1	2	13	0	9	0	1	2	15	3	5	3	0	0	1	1	5	2	2
k__Bacteria; p__Firmicutes; c__Clostridia; o__Clostridiales; f__Ruminococcaceae; g__Ruminiclostridium 6; s__uncultured bacterium	0	0	1	0	0	0	0	0	0	0	0	0	0	0	0	0	0	0	0	0	0	0	0	0
k__Bacteria; p__Firmicutes; c__Clostridia; o__Clostridiales; f__Lachnospiraceae	0	0	0	0	0	0	0	0	0	0	0	0	0	0	0	0	0	0	0	0	0	0	0	0
k__Bacteria; p__Firmicutes; c__Clostridia; o__Clostridiales; f__Lachnospiraceae	2	1	0	1	0	2	2	5	0	1	0	1	0	1	0	2	2	1	0	1	0	1	0	0
k__Bacteria; p__Firmicutes; c__Clostridia; o__Clostridiales; f__Lachnospiraceae; g__Acetitomaculum; s__uncultured rumen bacterium	0	0	0	0	0	0	0	0	0	1	0	1	1	0	0	0	0	1	0	1	0	2	1	2
k__Bacteria; p__Firmicutes; c__Clostridia; o__Clostridiales; f__Family XIII; g__[Eubacterium] brachy group	1	0	0	0	0	0	0	0	0	0	2	0	0	0	1	0	0	1	0	1	0	0	0	1
k__Bacteria; p__Firmicutes; c__Clostridia; o__Clostridiales; f__Lachnospiraceae; g__Acetitomaculum; s__uncultured rumen bacterium	0	0	1	1	4	0	0	0	11	0	1	2	0	1	0	1	3	8	0	2	0	3	2	2
k__Bacteria; p__Bacteroidetes; c__Bacteroidia; o__Bacteroidales; f__Muribaculaceae	0	3	2	5	8	5	5	6	2	0	3	1	8	2	0	1	1	0	9	4	1	0	17	7
k__Bacteria; p__Firmicutes; c__Clostridia; o__Clostridiales; f__Ruminococcaceae; g__Ruminococcaceae UCG-005; s__uncultured Ruminococcaceae bacterium	0	0	1	0	1	0	0	0	1	0	0	0	0	0	0	0	0	0	0	1	0	0	0	1
k__Bacteria; p__Firmicutes; c__Clostridia; o__Clostridiales; f__Lachnospiraceae	3	0	0	1	0	0	0	1	0	0	0	2	0	0	0	0	0	0	0	2	0	0	0	0
k__Bacteria; p__Firmicutes; c__Clostridia; o__Clostridiales; f__Ruminococcaceae; g__Ruminococcaceae UCG-005	2	11	3	6	15	7	2	1	6	7	2	2	10	4	6	6	14	10	1	11	7	6	13	9
k__Bacteria; p__Firmicutes; c__Clostridia; o__Clostridiales; f__Lachnospiraceae; g__Moryella	2	0	0	0	0	0	0	0	0	0	1	0	0	0	0	0	0	0	0	0	0	0	0	0
k__Bacteria; p__Cyanobacteria; c__Melainabacteria; o__Gastranaerophilales	2	5	4	0	0	1	5	2	0	1	3	0	1	0	2	1	1	0	0	0	0	0	0	1
k__Bacteria; p__Firmicutes; c__Clostridia; o__Clostridiales; f__Family XIII; g__Anaerovorax	1	0	0	1	3	2	0	0	0	2	0	0	0	3	0	0	0	0	0	0	0	2	0	0
k__Bacteria; p__Firmicutes; c__Clostridia; o__Clostridiales; f__Lachnospiraceae	1	0	1	0	0	0	0	0	0	0	2	1	1	0	1	0	0	1	0	0	2	0	0	0
k__Bacteria; p__Firmicutes; c__Clostridia; o__Clostridiales; f__Lachnospiraceae; g__Marvinbryantia; s__uncultured rumen bacterium	1	0	1	0	0	0	0	0	8	0	0	1	0	0	0	1	0	1	0	4	0	3	1	0
k__Bacteria; p__Firmicutes; c__Clostridia; o__Clostridiales; f__Lachnospiraceae	3	2	1	2	0	1	3	0	1	0	1	0	0	2	0	2	0	1	1	2	0	0	1	0
k__Bacteria; p__Spirochaetes; c__Spirochaetia; o__Spirochaetales; f__Spirochaetaceae; g__Treponema 2	0	0	3	0	0	0	0	0	0	0	1	1	1	0	0	2	0	0	0	0	1	1	0	0
k__Bacteria; p__Firmicutes; c__Clostridia; o__Clostridiales; f__Lachnospiraceae; g__[Ruminococcus] gauvreauii group	1	0	1	1	1	0	3	1	0	0	2	0	1	2	0	0	2	0	0	1	0	0	2	0
k__Bacteria; p__Firmicutes; c__Clostridia; o__Clostridiales; f__Ruminococcaceae; g__Ruminococcaceae NK4A214 group	1	4	0	0	0	2	1	1	0	3	2	1	1	8	2	7	6	4	1	3	2	3	3	3
k__Bacteria; p__Bacteroidetes; c__Bacteroidia; o__Bacteroidales; f__Prevotellaceae; g__Prevotellaceae UCG-003; s__uncultured rumen bacterium	1	1	16	10	24	6	7	8	2	7	5	6	2	2	8	3	35	35	15	1	25	4	10	6
k__Bacteria; p__Bacteroidetes; c__Bacteroidia; o__Bacteroidales; f__Bacteroidaceae; g__Bacteroides; s__Bacteroides acidifaciens	1	0	1	0	0	0	0	0	0	0	0	1	0	0	0	0	0	1	0	0	0	0	0	0
k__Bacteria; p__Firmicutes; c__Clostridia; o__Clostridiales; f__Lachnospiraceae	1	5	3	4	0	1	2	2	5	3	3	1	1	6	4	0	1	1	0	2	1	1	3	1
k__Bacteria; p__Firmicutes; c__Erysipelotrichia; o__Erysipelotrichales; f__Erysipelotrichaceae; g__Erysipelotrichaceae UCG-004	1	0	2	5	9	3	0	0	0	0	1	0	0	5	1	0	3	2	0	0	0	2	2	0
k__Bacteria; p__Firmicutes; c__Clostridia; o__Clostridiales; f__Family XIII; g__[Eubacterium] nodatum group; s__uncultured rumen bacterium	2	0	5	0	10	1	1	1	9	3	5	1	6	6	1	6	3	11	4	4	0	12	1	5
k__Bacteria; p__Firmicutes; c__Clostridia; o__Clostridiales; f__Lachnospiraceae; g__Lachnospiraceae NK3A20 group	1	0	0	0	0	0	0	0	0	0	0	0	0	0	1	1	0	0	3	1	0	0	0	0
k__Bacteria; p__Firmicutes; c__Clostridia; o__Clostridiales; f__Lachnospiraceae	2	2	1	0	0	0	1	1	2	1	0	0	0	0	0	0	1	0	0	3	0	0	0	2
k__Bacteria; p__Firmicutes; c__Clostridia; o__Clostridiales; f__Ruminococcaceae; g__Ruminococcaceae UCG-014	0	0	0	1	1	0	2	0	0	0	0	0	1	1	3	9	1	0	0	0	1	0	0	0
k__Bacteria; p__Firmicutes; c__Negativicutes; o__Selenomonadales; f__Veillonellaceae	2	5	0	1	0	9	3	5	0	6	1	1	1	0	2	4	1	0	2	0	2	2	2	3
k__Bacteria; p__Firmicutes; c__Clostridia; o__Clostridiales; f__Ruminococcaceae	1	0	0	0	0	0	0	0	0	0	0	0	0	0	0	0	0	0	0	0	0	0	0	12
k__Bacteria; p__Bacteroidetes; c__Bacteroidia; o__Bacteroidales; f__Prevotellaceae; g__Prevotellaceae UCG-003; s__uncultured rumen bacterium	0	0	19	8	14	2	0	7	0	3	5	4	3	5	2	3	2	11	0	1	0	7	2	2
k__Bacteria; p__Firmicutes; c__Clostridia; o__Clostridiales	1	0	1	0	0	5	0	1	0	0	1	1	0	1	0	1	1	1	0	5	0	0	0	0
k__Bacteria; p__Firmicutes; c__Erysipelotrichia; o__Erysipelotrichales; f__Erysipelotrichaceae; g__Dubosiella; s__uncultured bacterium	1	0	0	1	0	0	0	0	0	2	1	1	0	0	1	0	0	5	3	5	0	0	1	0
k__Bacteria; p__Actinobacteria; c__Actinobacteria; o__Pseudonocardiales; f__Pseudonocardiaceae; g__Saccharopolyspora; s__uncultured bacterium	3	0	0	0	0	0	0	0	0	0	0	0	0	0	0	0	0	0	0	0	0	0	0	0
k__Bacteria; p__Firmicutes; c__Clostridia; o__Clostridiales; f__Christensenellaceae; g__Christensenellaceae R-7 group	1	3	6	1	8	6	1	3	6	4	13	0	10	6	11	10	8	21	5	4	6	5	12	9
k__Bacteria; p__Bacteroidetes; c__Bacteroidia; o__Bacteroidales; f__Prevotellaceae; g__Prevotellaceae UCG-003; s__uncultured rumen bacterium	1	4	1	7	15	0	2	1	0	0	3	2	1	12	2	3	4	1	3	1	3	4	2	9
k__Bacteria; p__Firmicutes; c__Negativicutes; o__Selenomonadales; f__Acidaminococcaceae; g__Succiniclasticum; s__uncultured rumen bacterium	0	2	149	6	382	40	20	6	11	5	22	5	47	11	85	71	92	84	0	14	658	116	22	14
k__Bacteria; p__Bacteroidetes; c__Bacteroidia; o__Bacteroidales; f__Prevotellaceae	1	0	3	3	12	3	8	0	13	5	2	8	7	3	7	4	6	19	3	1	5	12	5	2
k__Bacteria; p__Firmicutes; c__Erysipelotrichia; o__Erysipelotrichales; f__Erysipelotrichaceae; g__Erysipelotrichaceae UCG-004	4	0	0	7	1	16	9	0	0	5	3	5	0	4	9	0	2	3	18	1	3	0	4	0
k__Bacteria; p__Bacteroidetes; c__Bacteroidia; o__Bacteroidales; f__Rikenellaceae; g__Rikenellaceae RC9 gut group; s__uncultured bacterium	2	5	4	8	6	8	7	6	4	5	8	2	3	44	8	11	13	8	1	2	7	6	15	8
k__Bacteria; p__Bacteroidetes; c__Bacteroidia; o__Bacteroidales; f__Prevotellaceae; g__Prevotella 7; s__uncultured bacterium	2	0	0	0	0	0	0	1	0	2	0	0	0	3	1	1	0	0	0	0	0	1	0	0
k__Bacteria; p__Firmicutes; c__Clostridia; o__Clostridiales; f__Lachnospiraceae	0	1	0	0	0	0	0	0	0	2	0	0	0	0	0	0	0	0	2	1	1	0	1	0
k__Bacteria; p__Firmicutes; c__Clostridia; o__Clostridiales; f__Lachnospiraceae; g__Lachnospiraceae NK3A20 group; s__uncultured rumen bacterium	2	1	2	0	6	1	0	0	3	1	0	0	4	0	0	0	1	3	0	4	1	2	9	4
k__Bacteria; p__Bacteroidetes; c__Bacteroidia; o__Bacteroidales; f__Prevotellaceae	1	1	0	2	0	1	0	1	0	4	0	2	0	0	0	1	0	0	0	0	1	0	0	1
k__Bacteria; p__Firmicutes; c__Clostridia; o__Clostridiales; f__Lachnospiraceae	0	0	0	0	1	0	0	0	0	1	0	0	0	0	0	0	1	0	0	0	1	0	0	1
k__Bacteria; p__Firmicutes; c__Clostridia; o__Clostridiales; f__Ruminococcaceae; g__Ruminococcaceae UCG-005	1	0	2	1	2	1	0	0	0	0	2	0	0	3	1	0	0	2	0	2	0	0	0	0
k__Bacteria; p__Firmicutes; c__Negativicutes; o__Selenomonadales; f__Veillonellaceae; g__Dialister	6	2	0	0	0	0	0	0	0	1	1	2	1	0	0	0	0	0	1	0	0	0	0	0
k__Bacteria; p__Firmicutes; c__Erysipelotrichia; o__Erysipelotrichales; f__Erysipelotrichaceae; g__Asteroleplasma; s__uncultured rumen bacterium	1	1	1	0	2	1	1	0	1	0	0	2	2	0	1	2	2	0	1	0	0	2	4	1
k__Bacteria; p__Bacteroidetes; c__Bacteroidia; o__Bacteroidales; f__Prevotellaceae; g__Prevotella 1	2	0	0	0	0	0	0	0	0	0	0	0	0	0	0	0	0	0	0	0	0	0	0	0
k__Bacteria; p__Firmicutes; c__Erysipelotrichia; o__Erysipelotrichales; f__Erysipelotrichaceae; g__uncultured	2	0	0	2	2	0	0	1	1	0	1	2	2	0	0	0	2	0	0	5	0	2	2	1
k__Bacteria; p__Bacteroidetes; c__Bacteroidia; o__Bacteroidales; f__Prevotellaceae; g__Prevotella 1	0	2	5	4	3	3	3	2	2	0	2	1	5	0	1	0	1	2	7	12	3	2	5	1
k__Bacteria; p__Firmicutes; c__Clostridia; o__Clostridiales; f__Ruminococcaceae; g__Ruminococcaceae UCG-014; s__uncultured rumen bacterium	0	0	1	1	5	1	0	4	1	1	2	7	11	10	9	12	14	6	2	13	23	7	8	0
k__Bacteria; p__Firmicutes; c__Clostridia; o__Clostridiales; f__Lachnospiraceae	1	2	1	1	0	1	0	1	0	4	0	1	0	1	2	1	0	0	0	1	0	0	2	2
k__Bacteria; p__Spirochaetes; c__Spirochaetia; o__Spirochaetales; f__Spirochaetaceae; g__Treponema 2	1	0	0	0	0	2	0	0	0	0	0	0	0	0	0	0	0	0	0	0	0	0	1	0
k__Bacteria; p__Firmicutes; c__Clostridia; o__Clostridiales; f__Lachnospiraceae; g__Shuttleworthia; s__uncultured bacterium	1	1	2	5	2	0	0	0	0	0	1	0	0	0	0	0	0	0	0	0	0	0	0	0
k__Bacteria; p__Proteobacteria; c__Alphaproteobacteria; o__Rhodobacterales; f__Rhodobacteraceae	1	0	1	0	0	0	0	0	0	0	0	0	1	0	2	2	2	1	0	2	0	0	0	0
k__Bacteria; p__Firmicutes; c__Clostridia; o__Clostridiales; f__Ruminococcaceae; g__Ruminococcaceae UCG-002; s__uncultured bacterium	1	2	0	2	0	0	3	0	0	3	3	1	1	3	0	1	1	0	1	0	3	0	0	2
k__Bacteria; p__Firmicutes; c__Clostridia; o__Clostridiales; f__Ruminococcaceae; g__Ruminococcus 2	0	1	0	0	2	1	0	0	0	0	1	0	0	0	0	0	1	3	4	0	0	1	0	0
k__Bacteria; p__Firmicutes; c__Clostridia; o__Clostridiales; f__Defluviitaleaceae; g__Defluviitaleaceae UCG-011	4	3	6	7	5	18	3	6	8	1	10	4	6	5	2	5	0	9	2	9	2	10	8	6
k__Bacteria; p__Firmicutes; c__Clostridia; o__Clostridiales	2	2	1	1	2	3	1	0	2	0	0	2	1	0	0	0	2	0	2	3	0	4	1	1
k__Bacteria; p__Firmicutes; c__Clostridia; o__Clostridiales; f__Ruminococcaceae	1	2	2	1	9	1	0	0	1	0	1	2	0	5	3	3	4	6	0	2	1	3	3	0
k__Bacteria; p__Bacteroidetes; c__Bacteroidia; o__Bacteroidales; f__Prevotellaceae; g__Prevotellaceae NK3B31 group; s__uncultured rumen bacterium	0	0	1	1	3	3	2	0	1	6	3	3	1	2	2	2	2	2	4	2	2	2	1	1
k__Bacteria; p__Patescibacteria; c__Saccharimonadia; o__Saccharimonadales; f__Saccharimonadaceae; g__Candidatus Saccharimonas	2	2	0	5	1	1	0	2	1	0	3	1	3	0	0	0	1	0	0	0	2	0	1	0
k__Bacteria; p__Firmicutes; c__Clostridia; o__Clostridiales; f__Lachnospiraceae; g__Acetitomaculum	0	0	0	1	3	0	0	0	1	1	1	0	1	1	1	0	0	0	0	3	0	0	0	0
k__Bacteria; p__Firmicutes; c__Clostridia; o__Clostridiales; f__Lachnospiraceae	0	0	0	0	0	0	0	0	0	1	0	0	0	0	0	0	0	0	0	0	0	0	0	0
k__Bacteria; p__Proteobacteria; c__Deltaproteobacteria; o__Desulfobacterales; f__Desulfobulbaceae; g__Desulfobulbus; s__uncultured rumen bacterium	1	0	0	0	0	0	0	0	0	1	0	0	0	1	0	0	0	0	0	0	0	0	0	0
k__Bacteria; p__Firmicutes; c__Clostridia; o__Clostridiales; f__Family XIII; g__[Eubacterium] nodatum group	2	0	0	1	0	1	0	0	3	0	2	0	0	0	1	1	0	0	0	1	0	0	0	0
k__Bacteria; p__Firmicutes; c__Clostridia; o__Clostridiales	1	0	0	0	0	0	0	0	0	0	0	0	1	1	0	0	1	1	1	0	0	0	0	0
k__Bacteria; p__Firmicutes; c__Clostridia; o__Clostridiales	3	0	0	0	2	0	0	0	0	0	0	0	0	0	0	0	0	0	0	0	0	0	1	0
k__Bacteria; p__Firmicutes; c__Clostridia; o__Clostridiales; f__Christensenellaceae; g__Christensenellaceae R-7 group; s__uncultured rumen bacterium 4C0d-15	2	1	25	22	20	11	4	7	10	1	22	14	13	4	17	22	18	35	15	6	16	25	36	0
k__Bacteria; p__Firmicutes; c__Erysipelotrichia; o__Erysipelotrichales; f__Erysipelotrichaceae; g__Erysipelotrichaceae UCG-004	1	0	0	0	2	4	2	0	0	4	0	1	1	0	0	0	2	0	0	0	1	0	0	0
k__Bacteria; p__Firmicutes; c__Clostridia; o__Clostridiales; f__Lachnospiraceae; g__Anaerosporobacter; s__uncultured bacterium	1	1	1	6	0	13	7	2	0	3	5	4	2	1	3	0	1	0	0	17	6	1	5	0
k__Bacteria; p__Bacteroidetes; c__Bacteroidia; o__Bacteroidales; f__Prevotellaceae; g__Prevotella 7	1	2	0	0	3	4	1	0	3	0	0	1	0	5	5	8	2	1	3	1	2	2	0	0
k__Bacteria; p__Firmicutes; c__Clostridia; o__Clostridiales; f__Lachnospiraceae; g__Lachnospiraceae UCG-010; s__uncultured rumen bacterium	1	2	2	2	2	3	4	3	1	0	4	1	1	0	1	2	2	0	3	5	0	1	0	4
k__Bacteria; p__Tenericutes; c__Mollicutes; o__Mollicutes RF39; f__uncultured rumen bacterium; g__uncultured rumen bacterium; s__uncultured rumen bacterium	3	1	3	2	2	3	1	2	0	2	2	2	0	0	1	1	0	1	0	0	0	1	2	1
k__Bacteria; p__Spirochaetes; c__Spirochaetia; o__Spirochaetales; f__Spirochaetaceae; g__Treponema 2	2	0	0	0	0	0	0	0	0	0	0	1	0	0	0	0	0	0	0	0	0	0	0	0
k__Bacteria; p__Firmicutes; c__Erysipelotrichia; o__Erysipelotrichales; f__Erysipelotrichaceae	0	1	0	1	1	0	0	0	0	2	0	0	1	0	3	2	4	2	0	0	2	3	3	0
k__Bacteria; p__Firmicutes; c__Negativicutes; o__Selenomonadales; f__Veillonellaceae; g__Dialister; s__gut metagenome	0	0	0	0	0	2	0	0	0	1	0	0	0	0	0	1	2	1	0	0	4	0	0	0
k__Bacteria; p__Firmicutes; c__Bacilli; o__Lactobacillales; f__Streptococcaceae; g__Streptococcus; s__Streptococcus pneumoniae	0	1	0	2	2	0	0	0	1	0	1	0	1	0	0	0	0	0	0	0	0	0	0	2
k__Bacteria; p__Tenericutes; c__Mollicutes; o__Mollicutes RF39	0	0	0	0	1	0	0	0	0	0	0	0	0	0	0	0	0	0	2	1	0	0	0	0
k__Bacteria; p__Bacteroidetes; c__Bacteroidia; o__Bacteroidales; f__F082	1	0	0	1	0	0	0	0	0	0	2	0	0	0	0	0	0	1	0	2	0	0	0	0
k__Bacteria; p__Firmicutes; c__Clostridia; o__Clostridiales; f__Lachnospiraceae	1	0	0	0	0	0	0	0	0	0	0	0	0	0	0	0	0	0	1	0	1	0	2	1
k__Bacteria; p__Bacteroidetes; c__Bacteroidia; o__Bacteroidales; f__Prevotellaceae; g__Prevotella 1	1	0	0	0	0	1	0	4	0	2	0	4	0	3	2	2	0	0	0	0	0	1	1	1
k__Bacteria; p__Firmicutes; c__Clostridia; o__Clostridiales; f__Lachnospiraceae; g__Howardella; s__uncultured rumen bacterium	2	3	0	2	1	1	0	4	4	1	3	3	1	0	0	5	1	2	3	1	5	1	0	1
k__Bacteria; p__Firmicutes; c__Clostridia; o__Clostridiales; f__Ruminococcaceae; g__Ruminococcaceae UCG-005; s__uncultured rumen bacterium	2	1	8	2	17	6	2	2	2	1	2	0	3	0	6	16	5	6	0	1	15	5	12	2
k__Bacteria; p__Bacteroidetes; c__Bacteroidia; o__Bacteroidales; f__Prevotellaceae; g__Prevotella 1	2	0	0	0	0	4	3	3	0	1	1	1	1	5	2	1	2	1	7	2	2	1	1	2
k__Bacteria; p__Firmicutes; c__Clostridia; o__Clostridiales; f__Lachnospiraceae	0	0	0	0	0	0	0	0	0	0	0	0	0	1	0	0	0	0	0	0	0	0	0	0
k__Bacteria; p__Bacteroidetes; c__Bacteroidia; o__Bacteroidales; f__Prevotellaceae	1	4	15	7	15	21	4	9	3	9	4	5	2	5	9	8	5	2	11	2	32	5	19	3
k__Bacteria; p__Firmicutes; c__Clostridia; o__Clostridiales; f__Lachnospiraceae; g__Lachnospiraceae UCG-008; s__uncultured rumen bacterium	1	0	0	0	0	0	3	0	0	0	1	0	0	1	0	3	0	0	0	0	0	0	0	0
k__Bacteria; p__Firmicutes; c__Clostridia; o__Clostridiales; f__Family XIII; g__Family XIII AD3011 group; s__uncultured rumen bacterium 3C0d-17	0	1	3	2	2	6	2	0	7	1	1	1	1	5	0	4	1	11	8	3	1	4	2	3
k__Bacteria; p__Firmicutes; c__Clostridia; o__Clostridiales; f__Lachnospiraceae; g__Butyrivibrio 2; s__uncultured rumen bacterium	0	0	0	0	0	0	0	0	0	1	1	0	1	0	0	0	0	0	0	1	0	1	0	0
k__Bacteria; p__Firmicutes; c__Negativicutes; o__Selenomonadales; f__Acidaminococcaceae; g__Phascolarctobacterium; s__uncultured organism	0	0	0	0	0	0	0	0	0	0	1	0	1	0	0	0	0	0	1	0	0	0	0	0
k__Bacteria; p__Firmicutes; c__Clostridia; o__Clostridiales; f__Lachnospiraceae	1	0	0	0	0	0	0	0	0	0	0	0	0	0	0	0	0	0	0	0	0	0	0	0
k__Bacteria; p__Spirochaetes; c__Spirochaetia; o__Spirochaetales; f__Spirochaetaceae; g__Treponema 2	2	0	0	0	4	1	0	0	2	0	0	1	2	0	2	1	1	0	2	0	0	4	2	0
k__Bacteria; p__Firmicutes; c__Clostridia; o__Clostridiales; f__Lachnospiraceae; g__Butyrivibrio 2; s__uncultured rumen bacterium	1	0	0	0	0	0	0	0	1	0	0	0	0	0	0	0	0	0	0	0	0	0	0	0
k__Bacteria; p__Tenericutes; c__Mollicutes; o__Mollicutes RF39; f__uncultured rumen bacterium; g__uncultured rumen bacterium; s__uncultured rumen bacterium	2	0	1	1	0	0	0	0	3	1	3	1	0	0	2	0	0	0	0	0	2	0	2	0
k__Bacteria; p__Firmicutes; c__Clostridia; o__Clostridiales; f__Lachnospiraceae; g__Lachnospiraceae UCG-008; s__uncultured rumen bacterium	0	2	5	2	19	9	2	1	2	3	14	2	2	2	9	9	2	14	2	2	4	5	6	7
k__Bacteria; p__Tenericutes; c__Mollicutes; o__Mollicutes RF39	1	0	0	0	0	0	0	0	0	0	0	0	0	0	0	0	0	0	0	0	0	0	0	0
k__Bacteria; p__Tenericutes; c__Mollicutes; o__Mollicutes RF39	1	0	0	0	0	0	0	0	1	0	0	1	1	0	0	0	0	0	0	0	0	0	0	0
k__Bacteria; p__Bacteroidetes; c__Bacteroidia; o__Bacteroidales; f__Muribaculaceae	2	1	1	1	0	1	2	2	2	0	0	1	5	1	1	2	1	1	1	2	2	1	4	0
k__Bacteria; p__Spirochaetes; c__Spirochaetia; o__Spirochaetales; f__Spirochaetaceae; g__Treponema 2; s__uncultured rumen bacterium	0	0	0	1	1	0	0	1	1	1	0	0	0	0	0	0	0	0	0	0	0	0	0	0
k__Bacteria; p__Firmicutes; c__Clostridia; o__Clostridiales; f__Lachnospiraceae; g__Acetitomaculum; s__uncultured rumen bacterium	3	0	0	0	0	1	0	0	0	0	0	0	2	1	0	0	0	1	1	0	0	0	1	0
k__Bacteria; p__Firmicutes; c__Clostridia; o__Clostridiales; f__Ruminococcaceae	1	0	0	0	2	0	0	0	0	0	0	0	0	0	0	0	3	0	0	0	0	0	1	0
k__Bacteria; p__Firmicutes; c__Clostridia; o__Clostridiales; f__Family XIII; g__[Eubacterium] nodatum group	1	5	1	2	2	0	1	2	0	3	1	6	1	6	0	1	2	1	2	1	1	2	0	1
k__Bacteria; p__Tenericutes; c__Mollicutes; o__Mollicutes RF39	1	0	0	0	0	0	0	0	0	0	0	0	0	0	0	0	0	0	0	0	0	0	0	0
k__Bacteria; p__Bacteroidetes; c__Bacteroidia; o__Bacteroidales	0	1	1	0	1	2	1	1	1	1	0	0	0	1	1	1	0	1	0	0	0	1	0	0
k__Bacteria; p__Bacteroidetes; c__Bacteroidia; o__Bacteroidales; f__Rikenellaceae; g__Rikenellaceae RC9 gut group; s__uncultured rumen bacterium	2	1	0	0	0	1	0	0	1	0	0	0	0	0	3	2	0	2	0	1	0	0	1	0
k__Bacteria; p__Firmicutes; c__Clostridia; o__Clostridiales; f__Ruminococcaceae; g__[Eubacterium] coprostanoligenes group	3	0	2	0	12	11	5	1	8	1	5	2	16	3	2	2	7	11	0	15	7	25	8	2
k__Bacteria; p__Proteobacteria; c__Alphaproteobacteria; o__Rhodospirillales; f__uncultured	0	0	0	0	0	0	0	0	0	0	0	0	0	0	0	0	0	0	0	0	0	0	0	0
k__Bacteria; p__Firmicutes; c__Clostridia; o__Clostridiales; f__Family XIII; g__Family XIII UCG-001; s__uncultured rumen bacterium	1	0	0	1	0	0	0	0	0	0	0	0	0	0	2	3	0	0	0	0	0	0	0	0
k__Bacteria; p__Firmicutes; c__Clostridia; o__Clostridiales; f__Ruminococcaceae; g__[Eubacterium] coprostanoligenes group	2	0	1	3	2	2	2	0	2	1	2	3	2	0	0	0	0	0	0	1	0	0	0	0
k__Bacteria; p__Bacteroidetes; c__Bacteroidia; o__Bacteroidales; f__Muribaculaceae; g__uncultured bacterium; s__uncultured bacterium	1	1	0	0	3	2	1	0	2	0	0	1	1	1	0	4	0	0	1	1	2	0	2	2
k__Bacteria; p__Tenericutes; c__Mollicutes; o__Mollicutes RF39	3	6	0	3	1	0	0	0	2	2	6	3	1	0	1	0	0	1	2	5	0	0	2	5
k__Bacteria; p__Firmicutes; c__Clostridia; o__Clostridiales; f__Lachnospiraceae	1	0	0	0	0	0	0	0	0	2	0	0	0	1	1	2	0	0	0	0	0	0	1	4
k__Bacteria; p__Firmicutes; c__Clostridia; o__Clostridiales; f__Family XIII; g__[Eubacterium] nodatum group; s__uncultured rumen bacterium	0	5	0	1	0	0	3	1	0	4	1	3	0	1	1	1	0	1	1	7	0	3	1	0
k__Bacteria; p__Firmicutes; c__Clostridia; o__Clostridiales; f__Christensenellaceae; g__Christensenellaceae R-7 group	1	0	0	0	0	0	0	0	0	0	0	0	0	0	1	0	0	0	0	0	0	0	0	1
k__Bacteria; p__Firmicutes; c__Clostridia; o__Clostridiales; f__Christensenellaceae; g__Christensenellaceae R-7 group	0	0	4	4	4	0	1	3	3	1	3	2	7	1	5	4	2	1	1	1	4	2	11	0
k__Bacteria; p__Proteobacteria; c__Gammaproteobacteria; o__Betaproteobacteriales; f__Rhodocyclaceae	0	2	0	0	0	0	1	0	0	0	0	0	0	0	0	4	0	0	2	0	0	0	2	0
k__Bacteria; p__Bacteroidetes; c__Bacteroidia; o__Bacteroidales; f__Prevotellaceae; g__Prevotella 1; s__uncultured bacterium	0	0	0	1	0	3	1	0	2	4	2	3	0	9	1	2	3	2	1	0	2	1	0	0
k__Bacteria; p__Firmicutes; c__Clostridia; o__Clostridiales; f__Ruminococcaceae	1	0	0	0	0	1	0	0	0	0	0	0	0	0	0	0	0	0	0	0	0	0	0	0
k__Bacteria; p__Firmicutes; c__Clostridia; o__Clostridiales; f__Lachnospiraceae	1	2	3	1	1	0	1	2	0	2	0	0	0	2	0	0	1	0	0	1	0	0	0	1
k__Bacteria; p__Firmicutes; c__Bacilli; o__Lactobacillales; f__Enterococcaceae; g__Enterococcus; s__Enterococcus faecium	0	0	0	5	4	1	0	0	1	0	2	0	1	0	0	1	0	1	12	1	0	0	5	0
k__Bacteria; p__Firmicutes; c__Clostridia; o__Clostridiales; f__Lachnospiraceae; g__Lachnospiraceae NK3A20 group	0	1	2	3	0	3	0	0	5	0	2	1	4	0	4	3	2	4	3	8	2	3	1	0
k__Bacteria; p__Proteobacteria; c__Gammaproteobacteria; o__Betaproteobacteriales; f__Burkholderiaceae; g__Comamonas; s__uncultured rumen bacterium	2	0	1	1	0	0	1	0	1	0	0	0	2	0	1	2	2	0	1	0	0	0	0	2
k__Bacteria; p__Bacteroidetes; c__Bacteroidia; o__Bacteroidales; f__Prevotellaceae	2	0	0	0	0	2	0	2	0	0	1	0	0	1	0	0	1	0	0	0	0	0	0	2
k__Bacteria; p__Bacteroidetes; c__Bacteroidia; o__Bacteroidales; f__Prevotellaceae; g__Prevotellaceae NK3B31 group; s__uncultured rumen bacterium	0	7	16	11	8	5	1	2	6	2	14	4	8	1	24	7	8	0	5	7	16	11	16	0
k__Bacteria; p__Firmicutes; c__Clostridia; o__Clostridiales; f__Family XIII; g__Family XIII AD3011 group; s__bacterium YSD2010	2	0	2	2	0	0	1	4	3	0	2	1	0	1	0	1	0	1	0	2	1	1	1	4
k__Bacteria; p__Firmicutes; c__Erysipelotrichia; o__Erysipelotrichales; f__Erysipelotrichaceae; g__Erysipelotrichaceae UCG-004; s__uncultured bacterium	1	4	6	16	5	6	16	9	6	5	5	5	9	6	7	10	14	10	29	18	3	11	29	3
k__Bacteria; p__Firmicutes; c__Clostridia; o__Clostridiales; f__Ruminococcaceae; g__Ruminococcaceae UCG-013; s__uncultured bacterium	1	0	1	0	0	0	0	0	0	0	2	0	2	0	0	0	0	0	0	0	1	0	2	0
k__Bacteria; p__Firmicutes; c__Clostridia; o__Clostridiales; f__Lachnospiraceae	1	0	0	1	0	0	0	1	0	0	0	0	0	0	0	0	0	0	0	0	1	0	0	1
k__Bacteria; p__Firmicutes; c__Clostridia; o__Clostridiales; f__Lachnospiraceae; g__Lachnospiraceae FCS020 group	1	6	12	6	4	10	7	2	8	7	9	1	5	2	2	5	4	1	0	5	3	6	2	8
k__Bacteria; p__Firmicutes; c__Clostridia; o__Clostridiales; f__Ruminococcaceae; g__Ruminococcaceae UCG-014	1	0	0	0	0	0	0	0	0	0	0	0	0	0	0	0	0	0	0	0	0	0	0	0
k__Bacteria; p__Firmicutes; c__Clostridia; o__Clostridiales; f__Ruminococcaceae; g__Ruminococcaceae UCG-014	1	1	0	0	0	0	0	0	0	0	1	0	0	1	0	0	0	0	0	0	0	0	0	0
k__Bacteria; p__Firmicutes; c__Clostridia; o__Clostridiales	0	0	0	1	0	0	1	0	1	3	0	2	0	0	0	0	0	0	0	0	0	0	0	0
k__Bacteria; p__Firmicutes; c__Clostridia; o__Clostridiales; f__Lachnospiraceae; g__Acetitomaculum	2	0	0	3	13	5	0	1	15	1	8	2	6	2	0	2	6	3	4	8	4	5	5	0
k__Bacteria; p__Firmicutes; c__Clostridia; o__Clostridiales; f__Ruminococcaceae	0	0	0	0	0	0	0	0	0	0	0	0	0	0	0	0	0	0	0	0	0	0	0	0
k__Bacteria; p__Firmicutes; c__Clostridia; o__Clostridiales; f__Ruminococcaceae; g__Ruminococcaceae UCG-014; s__uncultured bacterium	1	1	1	0	1	0	0	0	0	2	3	0	2	2	0	1	0	0	0	1	2	2	1	0
k__Bacteria; p__Firmicutes; c__Clostridia; o__Clostridiales; f__Lachnospiraceae; g__Lachnospiraceae NK4A136 group; s__uncultured bacterium	1	0	0	0	0	0	0	1	0	0	0	0	1	0	0	1	0	0	0	0	0	0	0	0
k__Bacteria; p__Firmicutes; c__Clostridia; o__Clostridiales; f__Lachnospiraceae; g__Lachnospiraceae UCG-006; s__uncultured rumen bacterium	0	0	0	0	3	1	1	0	1	0	2	0	0	0	1	1	0	0	0	2	0	1	0	3
k__Bacteria; p__Firmicutes; c__Erysipelotrichia; o__Erysipelotrichales; f__Erysipelotrichaceae; g__[Anaerorhabdus] furcosa group; s__uncultured bacterium	2	0	1	2	3	4	1	2	0	0	4	0	1	0	0	0	0	0	0	2	1	1	1	1
k__Bacteria; p__Firmicutes; c__Clostridia; o__Clostridiales; f__Ruminococcaceae; g__Ruminococcaceae UCG-014; s__uncultured bacterium	0	0	1	1	0	2	1	0	0	2	3	1	0	0	0	0	0	0	0	0	0	0	1	1
k__Bacteria; p__Firmicutes; c__Clostridia; o__Clostridiales; f__Lachnospiraceae	1	0	0	1	3	2	1	1	2	0	2	0	1	2	0	1	0	2	2	0	1	1	1	3
k__Bacteria; p__Firmicutes; c__Clostridia; o__Clostridiales; f__Lachnospiraceae; g__[Ruminococcus] torques group; s__uncultured organism	1	0	1	1	2	0	0	2	0	3	1	1	0	1	0	2	0	0	0	0	0	1	1	2
k__Bacteria; p__Firmicutes; c__Clostridia	1	1	0	0	0	2	0	0	5	5	1	0	2	0	1	9	0	0	0	0	1	2	1	6
k__Bacteria; p__Firmicutes; c__Clostridia; o__Clostridiales	4	1	0	0	1	0	0	0	0	0	0	0	0	0	0	0	0	0	0	0	1	0	0	0
k__Bacteria; p__Firmicutes; c__Clostridia; o__Clostridiales	3	5	6	2	2	5	7	11	13	2	9	17	9	18	8	15	25	9	0	9	11	10	4	9
k__Bacteria; p__Firmicutes; c__Clostridia; o__Clostridiales; f__Ruminococcaceae; g__Ruminococcaceae UCG-014	0	4	11	12	18	14	21	7	19	2	25	11	13	37	18	14	55	31	4	21	19	28	14	4
k__Bacteria; p__Firmicutes; c__Clostridia; o__Clostridiales; f__Ruminococcaceae	2	2	4	11	13	12	14	8	3	8	9	13	18	16	8	5	10	13	10	1	8	8	12	13
k__Bacteria; p__Firmicutes; c__Clostridia; o__Clostridiales; f__Ruminococcaceae	1	3	0	0	0	0	0	1	0	4	0	2	0	2	0	0	1	0	0	0	1	3	1	0
k__Bacteria; p__Firmicutes; c__Clostridia; o__Clostridiales; f__Lachnospiraceae	1	2	0	6	0	2	1	4	0	1	0	0	0	1	0	1	0	0	1	3	2	0	0	2
k__Bacteria; p__Firmicutes; c__Clostridia; o__Clostridiales; f__Lachnospiraceae; g__Lachnospiraceae NK3A20 group	0	1	0	3	0	0	1	1	1	0	3	0	1	3	0	0	0	2	0	0	2	1	0	0
k__Bacteria; p__Bacteroidetes; c__Bacteroidia; o__Bacteroidales; f__F082	0	0	1	1	0	2	2	2	3	0	2	0	0	0	4	0	1	0	2	2	0	3	11	0
k__Bacteria; p__Bacteroidetes; c__Bacteroidia; o__Bacteroidales; f__Prevotellaceae	3	1	9	2	2	3	3	1	0	0	5	0	3	5	2	3	8	2	1	0	1	0	2	4
k__Bacteria; p__Firmicutes; c__Clostridia; o__Clostridiales; f__Lachnospiraceae; g__Lachnospiraceae NK4A136 group	1	0	1	0	0	0	0	0	1	1	1	0	0	0	2	0	0	0	0	0	0	0	1	0
k__Bacteria; p__Firmicutes; c__Clostridia; o__Clostridiales	0	0	0	0	0	0	0	0	0	0	0	0	0	0	0	0	0	0	0	0	0	0	0	0
k__Bacteria; p__Firmicutes; c__Clostridia; o__Clostridiales; f__Lachnospiraceae	0	0	0	0	0	0	0	0	0	0	0	0	0	0	0	1	2	0	0	0	0	0	0	0
k__Bacteria; p__Firmicutes; c__Clostridia; o__Clostridiales; f__Ruminococcaceae; g__Ruminococcaceae UCG-014	0	3	12	2	10	4	1	5	2	3	10	4	6	11	8	20	11	0	4	2	17	11	17	1
k__Bacteria; p__Tenericutes; c__Mollicutes; o__Mollicutes RF39; f__uncultured rumen bacterium; g__uncultured rumen bacterium; s__uncultured rumen bacterium	0	1	0	0	0	1	0	1	1	0	0	0	0	0	0	0	0	1	0	2	0	0	0	3
k__Bacteria; p__Firmicutes; c__Clostridia; o__Clostridiales; f__Ruminococcaceae; g__Hydrogenoanaerobacterium; s__uncultured bacterium	1	1	0	1	2	3	1	1	0	2	2	2	2	0	3	0	1	0	0	0	2	0	0	0
k__Bacteria; p__Firmicutes; c__Clostridia; o__Clostridiales; f__Lachnospiraceae; g__Oribacterium; s__uncultured bacterium	0	0	0	0	0	0	0	1	0	0	1	2	1	1	0	1	3	4	8	2	2	3	1	0
k__Bacteria; p__Firmicutes; c__Clostridia; o__Clostridiales; f__Lachnospiraceae	0	0	0	0	0	0	0	0	0	0	0	0	0	2	0	0	1	0	0	0	0	1	0	0
k__Bacteria; p__Firmicutes; c__Clostridia; o__Clostridiales; f__Ruminococcaceae; g__uncultured; s__uncultured rumen bacterium	1	0	0	0	4	0	0	0	0	0	0	0	0	3	0	0	0	0	0	1	0	0	0	0
k__Bacteria; p__Bacteroidetes; c__Bacteroidia; o__Bacteroidales; f__Rikenellaceae; g__Rikenellaceae RC9 gut group; s__uncultured rumen bacterium	1	6	9	3	4	12	7	5	8	2	8	3	6	34	13	6	24	13	2	8	7	6	8	4
k__Bacteria; p__Patescibacteria; c__Saccharimonadia; o__Saccharimonadales; f__Saccharimonadaceae; g__Candidatus Saccharimonas	0	1	1	2	1	0	2	1	0	1	1	0	1	0	2	0	1	1	4	0	2	0	2	0
k__Bacteria; p__Firmicutes; c__Clostridia; o__Clostridiales; f__Ruminococcaceae	1	0	0	0	0	0	0	0	0	0	0	0	0	0	0	0	0	0	0	0	0	2	0	0
k__Bacteria; p__Firmicutes; c__Clostridia; o__Clostridiales; f__Ruminococcaceae; g__Ruminococcaceae UCG-009; s__uncultured bacterium	2	1	0	1	0	0	0	1	1	1	1	1	3	0	0	0	0	0	0	4	1	0	2	1
k__Bacteria; p__Firmicutes; c__Clostridia; o__Clostridiales; f__Ruminococcaceae	0	1	2	0	3	1	1	1	0	0	1	0	0	2	1	0	2	0	1	2	0	1	2	2
k__Bacteria; p__Cyanobacteria; c__Melainabacteria; o__Gastranaerophilales; f__uncultured rumen bacterium; g__uncultured rumen bacterium; s__uncultured rumen bacterium	2	4	2	5	1	1	0	3	1	2	5	12	3	0	0	3	2	1	1	0	2	0	0	0
k__Bacteria; p__Firmicutes; c__Clostridia; o__Clostridiales; f__Lachnospiraceae	0	0	1	0	0	2	2	0	0	1	0	1	0	0	0	2	0	0	3	2	0	0	0	0
k__Bacteria; p__Firmicutes; c__Clostridia; o__Clostridiales; f__Ruminococcaceae; g__Ruminococcus 1	1	2	2	8	0	6	1	2	0	6	4	3	4	9	4	0	0	0	0	13	5	1	2	0
k__Bacteria; p__Firmicutes; c__Clostridia; o__Clostridiales; f__Lachnospiraceae; g__Syntrophococcus	0	0	3	1	2	0	0	1	5	1	1	0	1	3	0	4	0	0	0	1	0	2	1	0
k__Bacteria; p__Firmicutes; c__Clostridia; o__Clostridiales; f__Ruminococcaceae; g__Ruminococcus 1	1	2	2	6	0	5	2	16	11	2	7	11	33	4	0	0	1	0	5	30	2	0	9	1
k__Bacteria; p__Firmicutes; c__Clostridia; o__Clostridiales; f__Ruminococcaceae; g__uncultured; s__uncultured rumen bacterium	1	1	5	1	0	1	1	0	0	1	0	0	1	3	0	0	0	0	2	2	0	0	0	1
k__Bacteria; p__Firmicutes; c__Clostridia; o__Clostridiales; f__Ruminococcaceae; g__[Eubacterium] coprostanoligenes group; s__uncultured bacterium	0	0	0	0	0	0	0	0	0	0	0	0	0	0	0	0	0	0	0	0	0	0	0	0
k__Bacteria; p__Firmicutes; c__Clostridia; o__Clostridiales; f__Christensenellaceae; g__Christensenellaceae R-7 group; s__uncultured rumen bacterium	1	15	1	16	5	4	2	2	15	2	5	7	3	2	6	0	2	8	9	9	2	2	5	25
k__Bacteria; p__Bacteroidetes; c__Bacteroidia; o__Bacteroidales	0	0	0	0	0	2	0	0	0	0	0	0	0	0	0	1	0	0	0	0	0	0	0	0
k__Bacteria; p__Firmicutes; c__Clostridia; o__Clostridiales	1	1	2	1	3	2	0	2	0	4	2	2	0	16	3	2	5	13	0	1	4	12	2	0
k__Bacteria; p__Firmicutes; c__Clostridia; o__Clostridiales; f__Lachnospiraceae	0	1	0	0	0	0	11	0	1	5	1	0	0	0	1	5	0	0	0	3	0	1	1	10
k__Bacteria; p__Firmicutes; c__Clostridia; o__Clostridiales; f__Lachnospiraceae	3	0	0	0	0	0	0	0	0	0	0	0	0	0	0	0	0	0	0	0	0	0	0	0
k__Bacteria; p__Firmicutes; c__Clostridia; o__Clostridiales	1	0	0	0	0	0	0	0	0	0	0	0	0	0	0	0	0	0	0	0	0	0	0	0
k__Bacteria; p__Bacteroidetes; c__Bacteroidia; o__Bacteroidales; f__Bacteroidaceae; g__Bacteroides	1	0	0	0	0	0	0	3	0	0	0	3	0	0	2	1	1	0	2	0	2	3	1	0
k__Bacteria; p__Proteobacteria; c__Deltaproteobacteria; o__Desulfovibrionales; f__Desulfovibrionaceae; g__Desulfovibrio	1	0	1	1	0	1	1	0	1	1	1	0	2	0	0	1	1	1	0	0	0	1	2	1
k__Bacteria; p__Firmicutes; c__Clostridia; o__Clostridiales; f__Lachnospiraceae; g__Lachnoclostridium	0	6	6	4	0	1	3	3	4	5	6	2	2	0	3	0	2	4	7	3	0	3	2	0
k__Bacteria; p__Firmicutes; c__Clostridia; o__Clostridiales; f__Ruminococcaceae; g__Ruminiclostridium 9; s__uncultured rumen bacterium	0	0	1	0	3	0	1	1	2	0	1	0	2	0	0	1	0	1	1	2	0	1	0	0
k__Bacteria; p__Firmicutes; c__Clostridia; o__Clostridiales; f__Ruminococcaceae; g__Ruminococcaceae UCG-014	1	0	0	0	1	1	0	0	0	1	0	0	0	0	0	0	0	0	0	1	0	2	0	0
k__Bacteria; p__Synergistetes; c__Synergistia; o__Synergistales; f__Synergistaceae; g__Fretibacterium; s__uncultured rumen bacterium	1	2	0	0	3	0	0	1	2	1	0	2	0	1	1	2	2	1	2	0	0	1	0	0
k__Bacteria; p__Bacteroidetes; c__Bacteroidia; o__Bacteroidales; f__Prevotellaceae; g__Alloprevotella; s__uncultured rumen bacterium	0	0	0	0	0	0	0	0	0	0	0	0	0	0	0	0	0	0	0	0	0	0	1	0
k__Bacteria; p__Bacteroidetes; c__Bacteroidia; o__Bacteroidales; f__Muribaculaceae; g__uncultured rumen bacterium; s__uncultured rumen bacterium	1	0	0	0	0	2	0	1	1	0	3	0	0	1	0	0	0	0	0	0	1	0	0	0
k__Bacteria; p__Firmicutes; c__Clostridia; o__Clostridiales; f__Ruminococcaceae; g__Ruminococcaceae NK4A214 group; s__uncultured bacterium	0	0	0	1	0	0	0	0	0	0	0	0	1	0	0	0	0	0	0	0	1	1	0	0
k__Bacteria; p__Firmicutes; c__Clostridia; o__Clostridiales; f__Lachnospiraceae	1	0	0	1	0	0	0	0	0	2	0	0	0	0	0	0	0	0	0	0	0	0	0	0
k__Bacteria; p__Firmicutes; c__Clostridia; o__Clostridiales; f__Ruminococcaceae; g__Ruminococcaceae UCG-013	2	0	0	0	0	0	0	0	1	0	0	0	0	0	3	0	0	0	0	0	0	0	0	0
k__Bacteria; p__Firmicutes; c__Clostridia; o__Clostridiales; f__Lachnospiraceae	1	0	2	0	0	0	0	0	0	1	1	0	0	0	0	1	0	0	0	0	0	1	0	0
k__Bacteria; p__Bacteroidetes; c__Bacteroidia; o__Bacteroidales; f__F082	1	5	1	7	0	11	1	4	1	1	2	0	3	5	1	1	2	6	1	4	0	6	1	5
k__Bacteria; p__Firmicutes; c__Clostridia; o__Clostridiales	1	0	0	0	0	0	0	0	0	0	0	1	0	0	0	0	0	0	0	2	0	0	0	2
k__Bacteria; p__Firmicutes; c__Clostridia; o__Clostridiales; f__Clostridiaceae 1; g__Candidatus Arthromitus; s__uncultured bacterium	1	0	0	0	0	0	0	0	0	0	0	0	1	0	0	0	0	0	0	0	0	0	0	0
k__Bacteria; p__Proteobacteria; c__Alphaproteobacteria; o__Rickettsiales; f__Mitochondria; g__uncultured rumen bacterium; s__uncultured rumen bacterium	0	0	0	0	0	0	0	0	0	0	1	0	0	0	0	0	0	0	0	1	0	0	0	0
k__Bacteria; p__Bacteroidetes; c__Bacteroidia; o__Bacteroidales; f__Prevotellaceae; g__Prevotella 1; s__uncultured bacterium	0	0	0	0	1	0	0	0	0	0	0	0	0	0	0	0	0	0	0	0	0	3	0	0
k__Bacteria; p__Firmicutes; c__Clostridia; o__Clostridiales; f__Lachnospiraceae	1	0	1	0	0	0	0	0	0	0	0	0	0	1	0	0	1	0	0	0	0	0	0	1
k__Bacteria; p__Bacteroidetes; c__Bacteroidia; o__Bacteroidales; f__F082	0	0	0	0	1	0	0	0	1	0	0	0	2	1	6	3	3	1	0	0	0	1	2	0
k__Bacteria; p__Actinobacteria; c__Coriobacteriia; o__Coriobacteriales; f__Eggerthellaceae; g__Denitrobacterium; s__Denitrobacterium detoxificans	1	0	0	1	1	0	0	0	0	1	0	0	0	0	0	0	0	0	0	0	0	0	0	0
k__Bacteria; p__Firmicutes; c__Clostridia; o__Clostridiales; f__Lachnospiraceae; g__Lachnospiraceae NK4A136 group; s__uncultured bacterium	1	0	0	0	0	4	0	0	0	0	1	0	0	2	0	1	0	1	0	0	0	0	0	0
k__Bacteria; p__Firmicutes; c__Clostridia; o__Clostridiales; f__Ruminococcaceae; g__Ruminiclostridium 5; s__uncultured bacterium	1	0	0	3	0	0	0	0	0	0	0	0	2	0	0	1	2	0	0	0	0	0	7	0
k__Bacteria; p__Bacteroidetes; c__Bacteroidia; o__Bacteroidales; f__F082; g__uncultured rumen bacterium; s__uncultured rumen bacterium	3	0	21	14	43	10	2	7	9	2	6	0	11	9	26	24	50	68	0	3	34	39	33	0
k__Bacteria; p__Bacteroidetes; c__Bacteroidia; o__Bacteroidales; f__Bacteroidaceae; g__Bacteroides	1	0	2	1	0	0	0	0	0	0	0	0	0	0	0	0	0	1	0	0	0	0	0	0
k__Bacteria; p__Firmicutes; c__Erysipelotrichia; o__Erysipelotrichales; f__Erysipelotrichaceae; g__Erysipelotrichaceae UCG-007	1	0	0	0	0	0	0	0	0	2	0	0	1	0	0	0	0	0	0	0	0	0	0	1
k__Bacteria; p__Firmicutes; c__Clostridia; o__Clostridiales	1	1	0	0	0	0	0	0	0	0	0	3	2	0	0	0	0	0	0	0	0	0	0	2
k__Bacteria; p__Patescibacteria; c__Saccharimonadia; o__Saccharimonadales; f__uncultured bacterium; g__uncultured bacterium; s__uncultured bacterium	1	6	0	6	0	4	49	5	15	6	6	5	13	8	4	6	0	0	18	24	0	0	12	50
k__Bacteria; p__Firmicutes; c__Clostridia; o__Clostridiales; f__Lachnospiraceae; g__Lachnospiraceae UCG-002; s__uncultured rumen bacterium	1	1	0	0	0	0	0	1	0	0	0	0	1	0	0	0	0	1	0	0	0	1	1	0
k__Bacteria; p__Bacteroidetes; c__Bacteroidia; o__Bacteroidales; f__Prevotellaceae; g__Prevotella 1; s__uncultured bacterium	0	1	7	4	8	2	2	3	0	3	5	0	3	2	4	5	3	6	0	1	5	0	5	3
k__Bacteria; p__Firmicutes; c__Clostridia; o__Clostridiales; f__Lachnospiraceae; g__Lachnospiraceae NK4A136 group; s__uncultured rumen bacterium	1	5	3	3	6	3	2	1	0	10	8	3	2	9	0	1	0	1	0	1	0	1	1	0
k__Bacteria; p__Patescibacteria; c__Gracilibacteria; o__Absconditabacteriales (SR1); f__uncultured bacterium; g__uncultured bacterium; s__uncultured bacterium	1	2	0	0	0	2	0	1	0	1	1	0	1	0	1	0	1	0	0	0	1	0	1	5
k__Bacteria; p__Firmicutes; c__Clostridia; o__Clostridiales; f__Lachnospiraceae	1	0	3	1	1	0	2	1	12	1	0	0	1	2	1	3	7	10	0	3	1	5	9	0
k__Bacteria; p__Firmicutes; c__Clostridia; o__Clostridiales; f__Lachnospiraceae; g__[Eubacterium] ruminantium group	1	0	1	3	2	10	1	0	0	3	0	0	2	4	1	1	0	0	0	4	0	0	0	0
k__Bacteria; p__Bacteroidetes; c__Bacteroidia; o__Bacteroidales; f__Prevotellaceae	0	2	10	0	2	5	31	10	7	0	6	10	2	3	8	3	0	0	0	2	11	0	1	1
k__Bacteria; p__Bacteroidetes; c__Bacteroidia; o__Bacteroidales; f__Prevotellaceae; g__Alloprevotella; s__uncultured rumen bacterium	1	0	0	0	0	0	0	0	0	0	0	0	0	0	0	1	0	0	1	0	0	0	0	0
k__Bacteria; p__Firmicutes; c__Clostridia; o__Clostridiales; f__Christensenellaceae; g__Christensenellaceae R-7 group	1	0	0	1	1	0	0	0	1	0	0	0	1	1	1	0	2	2	0	0	0	1	1	0
k__Bacteria; p__Firmicutes; c__Clostridia; o__Clostridiales; f__Ruminococcaceae; g__Ruminococcaceae NK4A214 group; s__uncultured bacterium	0	0	0	0	1	0	0	1	0	1	0	0	1	2	4	0	5	3	0	0	0	1	1	0
k__Bacteria; p__Bacteroidetes; c__Bacteroidia; o__Bacteroidales; f__Prevotellaceae; g__Prevotellaceae UCG-003; s__uncultured rumen bacterium	1	0	0	0	2	1	0	2	0	0	3	0	1	0	0	0	0	0	2	1	0	1	2	0
k__Bacteria; p__Tenericutes; c__Mollicutes; o__Mollicutes RF39; f__uncultured bacterium; g__uncultured bacterium; s__uncultured bacterium	1	0	0	0	0	0	0	0	0	0	1	0	0	0	0	0	0	0	0	0	1	0	0	0
k__Bacteria; p__Bacteroidetes; c__Bacteroidia; o__Bacteroidales; f__Prevotellaceae; g__Prevotella 1; s__uncultured rumen bacterium	2	0	0	0	0	0	3	0	0	0	0	0	0	0	1	0	1	0	0	0	2	2	1	2
k__Bacteria; p__Firmicutes; c__Clostridia; o__Clostridiales; f__Family XIII	2	1	1	1	0	1	0	2	9	3	1	1	2	0	0	2	1	3	0	2	0	6	3	0
k__Bacteria; p__Tenericutes; c__Mollicutes; o__Mollicutes RF39	3	0	0	0	0	0	0	0	1	0	0	0	0	0	0	0	0	0	3	0	0	0	0	0
k__Bacteria; p__Firmicutes; c__Clostridia; o__Clostridiales; f__Ruminococcaceae; g__Ruminococcus 2	4	3	0	0	0	0	0	0	1	0	0	2	6	0	0	0	2	4	8	0	0	1	2	2
k__Bacteria; p__Firmicutes; c__Clostridia; o__Clostridiales; f__Lachnospiraceae	0	0	2	0	0	1	0	0	0	2	0	2	1	1	1	0	0	1	3	0	1	2	0	1
k__Bacteria; p__Firmicutes; c__Clostridia; o__Clostridiales	1	0	0	0	0	0	0	0	0	0	0	0	0	0	0	0	0	0	0	0	0	0	0	0
k__Bacteria; p__Firmicutes; c__Clostridia; o__Clostridiales; f__Ruminococcaceae; g__Ruminococcaceae NK4A214 group	2	0	0	2	1	1	0	0	1	2	0	0	1	4	0	0	7	5	1	3	1	1	1	2
k__Bacteria; p__Firmicutes; c__Clostridia; o__Clostridiales; f__Lachnospiraceae; g__Pseudobutyrivibrio	1	0	3	1	0	1	0	1	0	2	1	1	0	4	0	0	1	0	2	1	0	0	0	0
k__Bacteria; p__Firmicutes; c__Clostridia; o__Clostridiales; f__Lachnospiraceae; g__Butyrivibrio 2	1	0	0	0	0	0	0	0	0	0	0	0	0	0	0	0	0	0	0	0	0	0	0	0
k__Bacteria; p__Firmicutes; c__Clostridia; o__Clostridiales; f__Ruminococcaceae	0	0	0	0	0	0	0	0	0	0	0	0	0	0	0	0	0	0	0	0	0	0	0	0
k__Bacteria; p__Spirochaetes; c__Spirochaetia; o__Spirochaetales; f__Spirochaetaceae; g__Treponema 2	2	0	2	4	2	2	0	1	5	1	1	2	3	1	3	0	1	4	0	0	4	2	4	2
k__Bacteria; p__Bacteroidetes; c__Bacteroidia; o__Bacteroidales; f__Prevotellaceae	0	1	0	0	1	1	0	0	0	0	1	0	0	0	0	0	0	0	0	0	3	0	2	0
k__Bacteria; p__Firmicutes; c__Clostridia; o__Clostridiales; f__Ruminococcaceae; g__uncultured	1	0	0	0	0	0	0	0	0	0	1	0	1	0	0	0	0	0	0	0	0	0	1	0
k__Bacteria; p__Firmicutes; c__Clostridia; o__Clostridiales; f__Christensenellaceae; g__Christensenellaceae R-7 group	1	7	8	25	16	13	3	4	21	0	14	10	18	24	10	9	14	19	4	24	15	12	16	1
k__Bacteria; p__Tenericutes; c__Mollicutes; o__Mollicutes RF39; f__uncultured bacterium; g__uncultured bacterium; s__uncultured bacterium	1	5	1	1	0	0	0	0	0	0	0	0	1	0	2	0	0	2	0	0	0	0	0	0
k__Bacteria; p__Firmicutes; c__Clostridia; o__Clostridiales	1	1	0	0	0	0	0	0	4	0	0	0	0	3	0	0	0	0	0	0	0	0	0	2
k__Bacteria; p__Bacteroidetes; c__Bacteroidia; o__Bacteroidales; f__Prevotellaceae; g__Prevotella 1; s__uncultured bacterium	1	1	3	0	0	2	2	0	0	0	1	0	0	6	1	0	0	0	1	0	2	2	0	1
k__Bacteria; p__Firmicutes; c__Clostridia; o__Clostridiales; f__Ruminococcaceae; g__Butyricicoccus; s__uncultured bacterium	1	1	0	0	0	0	0	0	0	0	2	0	1	0	2	0	1	0	0	0	1	0	1	0
k__Bacteria; p__Bacteroidetes; c__Bacteroidia; o__Bacteroidales; f__Prevotellaceae; g__Prevotella 1	1	2	2	3	0	3	0	0	2	3	0	0	1	0	2	1	2	3	1	5	0	1	0	0
k__Bacteria; p__Firmicutes; c__Clostridia; o__Clostridiales; f__Ruminococcaceae; g__Ruminococcaceae NK4A214 group	1	0	2	0	3	0	0	0	1	0	0	0	0	0	0	0	2	0	0	0	0	1	0	0
k__Bacteria; p__Firmicutes; c__Clostridia; o__Clostridiales; f__Lachnospiraceae; g__Roseburia	2	1	0	0	0	0	0	0	1	1	0	2	1	0	0	1	0	2	0	1	0	0	0	0
k__Bacteria; p__Firmicutes; c__Clostridia; o__Clostridiales; f__Family XIII; g__Family XIII AD3011 group; s__uncultured bacterium	0	2	1	0	0	3	2	0	0	0	1	4	1	1	0	0	1	3	0	0	0	0	2	1
k__Bacteria; p__Firmicutes; c__Clostridia; o__Clostridiales	1	0	0	0	0	0	0	0	0	0	0	0	0	0	0	0	0	0	0	1	0	0	0	0
k__Bacteria; p__Tenericutes; c__Mollicutes; o__Mollicutes RF39; f__uncultured bacterium; g__uncultured bacterium; s__uncultured bacterium	0	1	0	2	0	0	0	0	0	0	0	1	0	0	0	1	0	0	0	1	0	0	1	0
k__Bacteria; p__Firmicutes; c__Clostridia; o__Clostridiales; f__Ruminococcaceae; g__[Eubacterium] coprostanoligenes group; s__uncultured bacterium	0	0	0	0	0	2	4	0	2	1	0	1	1	0	0	0	0	0	0	8	0	0	1	0
k__Bacteria; p__Firmicutes	0	0	8	1	6	7	3	0	2	1	5	1	1	4	4	6	7	0	0	1	4	4	1	0
k__Bacteria; p__Bacteroidetes; c__Bacteroidia; o__Bacteroidales; f__Prevotellaceae; g__Prevotellaceae NK3B31 group; s__uncultured rumen bacterium	1	3	7	6	16	7	0	5	4	1	8	0	14	1	8	4	5	1	6	11	11	5	10	0
k__Bacteria; p__Firmicutes; c__Clostridia; o__Clostridiales; f__Ruminococcaceae; g__Ruminococcus 1	0	1	0	1	0	7	0	0	0	0	0	0	4	0	0	0	0	0	1	19	1	0	5	0
k__Bacteria; p__Firmicutes; c__Erysipelotrichia; o__Erysipelotrichales; f__Erysipelotrichaceae; g__Erysipelotrichaceae UCG-004	1	0	0	0	0	4	1	1	0	0	0	0	0	1	0	1	3	2	2	0	0	4	0	1
k__Bacteria; p__Firmicutes; c__Clostridia; o__Clostridiales; f__Lachnospiraceae; g__Agathobacter; s__uncultured bacterium	1	4	1	3	0	0	0	0	0	2	1	0	2	1	5	2	0	1	3	1	1	1	1	3
k__Bacteria; p__Firmicutes; c__Negativicutes; o__Selenomonadales; f__Veillonellaceae; g__Anaerovibrio; s__uncultured bacterium	0	0	1	2	8	0	0	0	0	0	0	0	1	0	0	0	0	0	0	0	1	0	1	0
k__Bacteria; p__Firmicutes; c__Clostridia; o__Clostridiales; f__Lachnospiraceae	0	4	1	3	2	0	1	0	1	0	2	5	4	0	1	1	0	0	0	3	1	1	1	0
k__Bacteria; p__Bacteroidetes; c__Bacteroidia	1	0	0	0	0	0	0	0	0	0	0	0	0	0	0	0	0	0	0	0	0	0	0	0
k__Bacteria; p__Bacteroidetes; c__Bacteroidia; o__Bacteroidales; f__F082	1	3	4	1	3	0	2	0	1	1	1	0	1	10	2	3	11	16	1	2	0	8	6	0
k__Bacteria; p__Patescibacteria; c__Saccharimonadia; o__Saccharimonadales; f__Saccharimonadaceae; g__Candidatus Saccharimonas; s__TM7 phylum sp. oral clone CW040	1	0	0	0	0	0	0	0	0	0	0	0	1	0	0	0	0	0	0	0	0	0	0	0
k__Bacteria; p__Firmicutes; c__Clostridia; o__Clostridiales; f__Ruminococcaceae; g__Ruminococcaceae UCG-014	0	1	1	2	1	1	0	1	0	1	0	1	0	0	0	2	0	2	0	0	3	1	1	0
k__Bacteria; p__Firmicutes; c__Clostridia; o__Clostridiales; f__Lachnospiraceae	2	0	0	0	0	0	0	0	0	0	0	0	0	0	0	0	0	0	0	0	0	0	0	0
k__Bacteria; p__Firmicutes; c__Clostridia; o__Clostridiales; f__Lachnospiraceae	0	3	0	0	2	0	6	0	1	0	1	2	1	0	3	2	0	0	0	0	0	1	1	0
k__Bacteria; p__Bacteroidetes; c__Bacteroidia; o__Bacteroidales; f__Rikenellaceae; g__Rikenellaceae RC9 gut group; s__uncultured bacterium	2	0	0	0	0	0	0	0	0	0	0	0	0	0	0	0	0	0	10	0	0	0	0	0
k__Bacteria; p__Firmicutes; c__Clostridia; o__Clostridiales; f__Lachnospiraceae; g__Syntrophococcus	1	0	0	0	0	0	0	0	0	0	0	0	0	0	0	0	0	0	0	0	0	0	0	0
k__Bacteria; p__Bacteroidetes; c__Bacteroidia; o__Bacteroidales; f__Prevotellaceae	0	0	0	0	0	0	2	0	1	0	0	0	0	1	0	0	0	0	0	0	0	0	0	0
k__Bacteria; p__Firmicutes; c__Clostridia; o__Clostridiales; f__Lachnospiraceae; g__[Eubacterium] ruminantium group	0	1	0	1	3	1	4	1	3	1	3	3	0	3	1	0	2	1	0	6	1	1	10	2
k__Bacteria; p__Firmicutes; c__Clostridia; o__Clostridiales; f__Ruminococcaceae; g__Ruminococcaceae UCG-010	1	0	0	2	0	1	0	0	0	0	2	1	2	2	2	0	0	0	1	0	0	0	0	1
k__Bacteria; p__Firmicutes; c__Clostridia; o__Clostridiales; f__Family XIII	0	1	0	0	0	0	0	0	3	0	0	0	0	0	2	0	0	0	1	0	1	1	0	0
k__Bacteria; p__Tenericutes; c__Mollicutes; o__Anaeroplasmatales; f__Anaeroplasmataceae; g__Anaeroplasma; s__uncultured rumen bacterium	2	4	0	1	1	0	0	0	1	0	0	2	1	3	3	0	0	0	0	0	0	1	1	0
k__Bacteria; p__Bacteroidetes; c__Bacteroidia; o__Bacteroidales; f__Prevotellaceae	0	0	0	0	0	0	0	0	0	0	0	0	0	0	1	0	0	0	0	2	0	0	0	0
k__Bacteria; p__Firmicutes; c__Clostridia; o__Clostridiales; f__Lachnospiraceae; g__Anaerostipes; s__uncultured organism	0	1	0	2	0	0	0	4	2	3	2	1	0	0	1	0	0	2	0	1	0	4	0	1
k__Bacteria; p__Firmicutes; c__Clostridia; o__Clostridiales; f__Lachnospiraceae; g__Lachnospiraceae FE2018 group	0	0	0	0	2	2	0	0	1	0	0	0	0	0	1	1	3	1	0	1	0	0	1	1
k__Bacteria; p__Bacteroidetes; c__Bacteroidia; o__Bacteroidales; f__Prevotellaceae; g__Prevotellaceae UCG-001; s__uncultured rumen bacterium	0	5	12	7	21	9	5	2	3	1	9	2	2	1	8	3	12	3	2	4	17	17	11	1
k__Bacteria; p__Firmicutes; c__Erysipelotrichia; o__Erysipelotrichales; f__Erysipelotrichaceae; g__Erysipelotrichaceae UCG-004; s__unidentified rumen bacterium RFN74	1	2	0	1	0	0	0	1	0	0	0	2	0	0	0	0	0	0	3	0	0	0	2	0
k__Bacteria; p__Firmicutes; c__Clostridia; o__Clostridiales	1	2	0	0	0	0	0	0	0	0	0	0	3	0	0	0	0	0	0	1	1	0	0	0
k__Bacteria; p__Firmicutes; c__Clostridia; o__Clostridiales; f__Lachnospiraceae; g__Lachnoclostridium 12; s__uncultured rumen bacterium	0	2	0	1	0	4	2	2	0	0	5	2	1	0	2	0	0	0	0	0	0	0	0	0
k__Bacteria; p__Firmicutes; c__Clostridia; o__Clostridiales; f__Ruminococcaceae; g__Ruminococcaceae UCG-014; s__uncultured bacterium	1	0	0	2	0	2	1	0	2	1	4	3	2	3	0	0	0	0	1	0	0	0	1	0
k__Bacteria; p__Firmicutes; c__Clostridia; o__Clostridiales; f__Lachnospiraceae; g__[Ruminococcus] gauvreauii group	1	0	0	0	0	0	0	0	0	0	0	0	0	0	0	0	0	0	0	1	0	0	0	0
k__Bacteria; p__Bacteroidetes; c__Bacteroidia; o__Bacteroidales; f__Prevotellaceae; g__Prevotella 1; s__uncultured bacterium	1	0	5	1	17	15	4	1	1	0	9	0	0	7	7	6	2	2	0	1	11	4	5	0
k__Bacteria; p__Firmicutes; c__Clostridia; o__Clostridiales; f__Lachnospiraceae; g__Lachnospiraceae NK3A20 group	1	0	0	0	0	0	0	0	0	0	0	1	0	0	0	0	0	0	0	0	0	0	0	0
k__Bacteria; p__Bacteroidetes; c__Bacteroidia; o__Bacteroidales; f__Prevotellaceae	1	0	0	0	0	0	0	3	0	0	0	2	0	0	0	0	0	0	0	1	0	0	0	4
k__Bacteria; p__Bacteroidetes; c__Bacteroidia; o__Bacteroidales; f__Prevotellaceae; g__Prevotella 1; s__uncultured rumen bacterium	1	3	34	15	44	13	15	9	12	13	17	3	10	11	13	22	13	11	3	4	14	23	16	0
k__Bacteria; p__Firmicutes; c__Clostridia; o__Clostridiales; f__Lachnospiraceae; g__[Eubacterium] ruminantium group; s__uncultured rumen bacterium	2	0	6	2	2	0	0	1	1	0	1	0	0	0	4	1	1	0	1	2	1	4	5	0
k__Bacteria; p__Bacteroidetes; c__Bacteroidia; o__Bacteroidales; f__Prevotellaceae; g__Prevotella 1; s__uncultured bacterium	1	0	1	2	1	1	0	1	0	0	1	0	1	0	0	0	0	0	0	3	0	3	1	0
k__Bacteria; p__Firmicutes; c__Clostridia; o__Clostridiales; f__Lachnospiraceae; g__[Eubacterium] xylanophilum group; s__uncultured bacterium	1	2	0	11	1	7	4	3	0	6	0	5	0	3	0	0	1	0	1	14	6	0	4	0
k__Bacteria; p__Firmicutes; c__Clostridia; o__Clostridiales; f__Ruminococcaceae	1	1	0	0	1	1	2	0	1	0	0	0	0	0	1	0	0	1	0	0	0	0	1	0
k__Bacteria; p__Bacteroidetes; c__Bacteroidia; o__Bacteroidales; f__Prevotellaceae; g__Prevotella 1; s__uncultured bacterium	1	1	0	1	3	0	3	1	7	2	1	5	3	1	0	0	3	2	2	3	3	5	0	0
k__Bacteria; p__Firmicutes; c__Clostridia; o__Clostridiales; f__Lachnospiraceae; g__Lachnoclostridium 1; s__uncultured rumen bacterium	1	0	0	0	0	0	0	0	0	1	0	0	3	1	1	2	0	1	1	3	1	1	1	1
k__Bacteria; p__Bacteroidetes; c__Bacteroidia; o__Bacteroidales; f__Prevotellaceae; g__Prevotella 1	1	0	1	0	0	0	0	0	0	0	0	0	0	0	0	0	1	0	0	0	0	0	1	0
k__Bacteria; p__Bacteroidetes; c__Bacteroidia; o__Bacteroidales; f__Prevotellaceae; g__Prevotella 7; s__uncultured bacterium	1	0	2	0	0	1	1	0	0	0	0	2	1	1	3	0	0	0	0	0	0	2	0	0
k__Bacteria; p__Firmicutes; c__Clostridia; o__Clostridiales; f__Lachnospiraceae; g__Butyrivibrio 2; s__uncultured rumen bacterium	1	0	0	1	0	0	1	0	0	2	1	0	1	0	0	0	0	0	0	0	0	0	0	3
k__Bacteria; p__Bacteroidetes; c__Bacteroidia; o__Bacteroidales; f__Prevotellaceae; g__Prevotellaceae UCG-001; s__uncultured rumen bacterium	1	2	1	1	2	5	2	1	4	1	0	1	4	1	1	1	1	0	7	0	0	1	0	0
k__Bacteria; p__Firmicutes; c__Clostridia; o__Clostridiales	1	0	0	0	0	0	0	0	1	0	0	0	0	0	0	0	0	0	0	0	0	1	0	0
k__Bacteria; p__Firmicutes; c__Clostridia; o__Clostridiales; f__Family XIII	0	1	0	0	1	3	1	0	0	0	0	0	0	0	0	1	1	2	1	2	0	0	0	0
k__Bacteria; p__Firmicutes; c__Clostridia; o__Clostridiales; f__Lachnospiraceae; g__Acetitomaculum	2	3	0	0	0	0	1	0	2	1	0	2	1	0	0	0	0	0	2	0	0	0	0	3
k__Bacteria; p__Firmicutes; c__Negativicutes; o__Selenomonadales; f__Veillonellaceae; g__Anaerovibrio; s__rumen bacterium NK4A55	1	0	2	0	3	0	0	1	0	0	6	0	0	0	2	0	0	0	1	0	0	0	1	0
k__Bacteria; p__Firmicutes; c__Erysipelotrichia; o__Erysipelotrichales; f__Erysipelotrichaceae; g__Erysipelotrichaceae UCG-007; s__marine bacterium SJ-BF12	2	0	0	0	0	0	0	0	0	0	0	0	0	0	0	0	0	0	0	0	0	0	0	0
k__Bacteria; p__Firmicutes; c__Erysipelotrichia; o__Erysipelotrichales; f__Erysipelotrichaceae; g__uncultured; s__uncultured rumen bacterium	0	2	0	0	3	0	0	1	2	0	0	2	2	0	1	2	0	3	0	1	0	0	3	2
k__Bacteria; p__Firmicutes; c__Clostridia; o__Clostridiales; f__Lachnospiraceae; g__uncultured	1	0	0	0	0	0	0	0	0	0	0	3	1	6	0	0	0	0	1	2	1	2	0	0
k__Bacteria; p__Firmicutes; c__Clostridia; o__Clostridiales; f__Ruminococcaceae	1	0	0	0	0	0	1	1	0	0	0	1	0	0	1	0	0	0	1	3	0	0	0	0
k__Bacteria; p__Firmicutes; c__Clostridia; o__Clostridiales; f__Lachnospiraceae	0	1	0	1	0	2	1	4	0	1	6	1	0	1	0	1	0	0	4	5	1	0	3	3
k__Bacteria; p__Bacteroidetes; c__Bacteroidia; o__Bacteroidales; f__Muribaculaceae	1	0	3	0	1	0	6	3	1	0	1	1	0	3	1	5	0	2	9	7	1	1	0	6
k__Bacteria; p__Bacteroidetes; c__Bacteroidia; o__Bacteroidales; f__Prevotellaceae; g__Prevotellaceae UCG-001; s__uncultured rumen bacterium	0	0	0	0	0	1	0	0	0	0	0	0	0	0	0	1	0	0	0	0	0	0	0	2
k__Bacteria; p__Firmicutes; c__Erysipelotrichia; o__Erysipelotrichales; f__Erysipelotrichaceae; g__Erysipelotrichaceae UCG-004; s__unidentified rumen bacterium RFN20	2	1	0	3	0	5	1	3	0	3	2	1	2	5	2	8	4	11	0	1	1	2	5	1
k__Bacteria; p__Spirochaetes; c__Spirochaetia; o__Spirochaetales; f__Spirochaetaceae; g__Treponema 2	0	6	2	2	3	4	1	1	3	0	0	1	3	0	2	0	0	0	2	1	0	0	5	2
k__Bacteria; p__Bacteroidetes; c__Bacteroidia; o__Bacteroidales; f__Prevotellaceae	1	0	52	6	43	21	4	0	17	1	3	1	1	11	10	17	9	5	0	1	24	33	5	0
k__Bacteria; p__Firmicutes; c__Clostridia; o__Clostridiales; f__Ruminococcaceae; g__Ruminococcaceae UCG-013; s__uncultured bacterium	1	0	0	1	0	1	1	2	0	0	1	0	0	0	0	0	2	1	0	3	2	0	2	0
k__Bacteria; p__Firmicutes; c__Erysipelotrichia; o__Erysipelotrichales; f__Erysipelotrichaceae	0	0	0	1	0	1	0	0	0	0	0	0	0	0	0	0	0	0	1	0	0	0	0	0
k__Bacteria; p__Firmicutes; c__Clostridia; o__Clostridiales; f__Ruminococcaceae; g__[Eubacterium] coprostanoligenes group	0	1	2	0	0	0	0	0	0	0	0	0	1	0	1	0	0	0	0	0	0	0	0	1
k__Bacteria; p__Firmicutes; c__Clostridia; o__Clostridiales; f__Lachnospiraceae; g__Lachnospiraceae UCG-009	1	0	0	0	0	1	0	0	3	3	2	0	1	0	4	0	0	2	0	0	0	0	2	0
k__Bacteria; p__Proteobacteria; c__Gammaproteobacteria; o__Aeromonadales; f__Succinivibrionaceae	0	0	0	0	0	0	0	0	0	0	0	0	2	0	0	0	0	0	0	0	1	0	0	0
k__Bacteria; p__Firmicutes; c__Clostridia; o__Clostridiales; f__Lachnospiraceae	1	0	0	0	0	0	0	0	0	0	0	0	0	1	0	0	0	0	0	1	0	0	0	0
k__Bacteria; p__Firmicutes; c__Clostridia; o__Clostridiales; f__Lachnospiraceae	1	0	0	0	0	0	0	0	0	0	0	0	0	0	0	0	0	0	0	0	0	0	0	0
k__Bacteria; p__Bacteroidetes; c__Bacteroidia; o__Bacteroidales; f__Prevotellaceae; g__Prevotella 1; s__uncultured rumen bacterium	1	2	14	5	8	11	3	1	1	1	6	1	9	6	5	6	15	18	8	0	4	5	6	0
k__Bacteria; p__Cyanobacteria; c__Melainabacteria; o__Gastranaerophilales; f__uncultured bacterium; g__uncultured bacterium; s__uncultured bacterium	0	0	1	0	1	0	0	0	0	0	3	1	0	0	0	0	0	0	0	0	1	0	0	0
k__Bacteria; p__Firmicutes; c__Clostridia; o__Clostridiales; f__Ruminococcaceae	1	0	0	0	0	0	0	0	0	0	0	0	0	0	0	0	0	0	0	0	0	0	0	0
k__Bacteria; p__Proteobacteria; c__Alphaproteobacteria; o__Rhodospirillales; f__uncultured; g__gut metagenome; s__gut metagenome	0	0	0	0	0	0	0	0	0	0	0	0	0	2	0	0	0	0	0	0	0	0	0	0
k__Bacteria; p__Firmicutes; c__Erysipelotrichia; o__Erysipelotrichales; f__Erysipelotrichaceae; g__Erysipelotrichaceae UCG-009; s__uncultured rumen bacterium	0	2	1	1	0	0	0	0	0	0	2	0	0	0	0	0	0	0	0	0	0	3	3	0
k__Bacteria; p__Bacteroidetes; c__Bacteroidia; o__Bacteroidales; f__Bacteroidales UCG-001; g__uncultured rumen bacterium; s__uncultured rumen bacterium	0	0	5	6	6	5	1	0	0	8	7	2	3	2	9	7	10	13	0	0	10	15	0	4
k__Bacteria; p__Firmicutes; c__Clostridia; o__Clostridiales; f__Family XIII; g__[Eubacterium] nodatum group; s__uncultured rumen bacterium	0	2	0	4	0	2	0	1	0	1	3	0	0	1	0	2	0	0	0	2	0	1	1	2
k__Bacteria; p__Bacteroidetes; c__Bacteroidia; o__Bacteroidales; f__Prevotellaceae; g__Prevotella 1; s__uncultured rumen bacterium	1	0	1	1	1	0	0	0	0	1	2	1	0	2	0	1	1	0	0	1	1	0	1	0
k__Bacteria; p__Bacteroidetes; c__Bacteroidia; o__Bacteroidales; f__Rikenellaceae; g__Rikenellaceae RC9 gut group	0	2	0	0	0	2	5	6	0	0	2	1	2	0	0	0	0	0	2	2	0	1	0	0
k__Bacteria	1	0	0	0	0	0	0	0	0	0	0	0	0	0	0	0	0	0	0	0	0	0	0	0
k__Bacteria; p__Bacteroidetes; c__Bacteroidia; o__Bacteroidales; f__Prevotellaceae; g__Prevotella 1; s__uncultured rumen bacterium	1	0	0	0	0	0	0	0	0	0	0	0	0	3	0	0	0	0	1	0	0	0	1	0
k__Bacteria	1	1	3	1	1	0	4	0	1	0	2	0	1	1	0	1	0	0	0	1	1	0	0	0
k__Bacteria; p__Firmicutes; c__Clostridia; o__Clostridiales; f__Lachnospiraceae	0	0	0	1	0	0	0	3	0	1	1	3	0	0	1	0	0	0	0	0	0	1	0	1
k__Bacteria; p__Firmicutes; c__Erysipelotrichia; o__Erysipelotrichales; f__Erysipelotrichaceae; g__[Anaerorhabdus] furcosa group; s__uncultured rumen bacterium	1	1	0	3	4	2	1	0	0	2	3	0	6	0	3	1	1	1	1	0	2	2	1	0
k__Bacteria; p__Tenericutes; c__Mollicutes; o__Mollicutes RF39; f__uncultured bacterium; g__uncultured bacterium; s__uncultured bacterium	0	0	1	3	2	3	0	1	0	1	2	2	1	0	1	3	0	1	0	2	0	3	3	0
k__Bacteria; p__Firmicutes; c__Clostridia; o__Clostridiales	2	0	0	0	1	0	0	1	0	0	1	0	0	0	0	0	0	0	0	0	0	0	0	0
k__Bacteria; p__Firmicutes; c__Clostridia; o__Clostridiales; f__Ruminococcaceae; g__Subdoligranulum	1	1	0	3	0	11	0	0	0	2	0	0	11	0	2	0	0	0	0	0	1	0	0	0
k__Bacteria; p__Firmicutes; c__Clostridia; o__Clostridiales; f__Ruminococcaceae	0	1	0	1	0	2	2	7	2	0	11	5	0	4	1	3	3	2	0	1	2	3	1	1
k__Bacteria; p__Firmicutes; c__Clostridia; o__Clostridiales; f__Christensenellaceae; g__Christensenellaceae R-7 group	0	0	1	3	2	1	0	2	2	0	2	2	3	1	1	2	0	0	0	2	1	3	1	1
k__Bacteria; p__Spirochaetes; c__Spirochaetia; o__Spirochaetales; f__Spirochaetaceae; g__Treponema 2; s__uncultured rumen bacterium	1	0	1	4	4	1	0	2	1	0	1	0	1	0	1	1	5	5	0	0	3	0	2	0
k__Bacteria; p__Firmicutes; c__Erysipelotrichia; o__Erysipelotrichales; f__Erysipelotrichaceae; g__uncultured; s__uncultured rumen bacterium	1	0	0	0	0	0	1	1	0	1	0	0	0	0	0	0	1	0	0	0	0	0	0	0
k__Bacteria; p__Bacteroidetes; c__Bacteroidia; o__Bacteroidales; f__Prevotellaceae; g__Prevotella 1; s__uncultured rumen bacterium	0	11	5	0	4	3	1	1	1	4	4	1	1	2	5	6	1	1	2	0	1	12	1	5
k__Bacteria; p__Bacteroidetes; c__Bacteroidia; o__Bacteroidales; f__Prevotellaceae	0	4	2	1	4	4	3	2	4	2	1	1	1	2	6	6	6	0	0	1	1	6	0	2
k__Bacteria; p__Bacteroidetes; c__Bacteroidia; o__Bacteroidales; f__Muribaculaceae; g__uncultured rumen bacterium; s__uncultured rumen bacterium	0	3	1	1	4	2	23	4	0	6	1	3	0	0	7	3	0	0	0	0	15	0	1	0
k__Bacteria; p__Bacteroidetes; c__Bacteroidia; o__Bacteroidales; f__Prevotellaceae; g__Prevotellaceae NK3B31 group; s__uncultured rumen bacterium	0	8	12	5	2	6	1	0	1	0	2	1	1	0	6	5	1	0	7	8	6	5	6	0
k__Bacteria; p__Bacteroidetes; c__Bacteroidia; o__Bacteroidales; f__Rikenellaceae; g__Rikenellaceae RC9 gut group	0	0	0	0	0	0	1	0	0	1	0	0	0	0	0	1	0	0	0	0	0	0	0	0
k__Bacteria; p__Firmicutes; c__Clostridia; o__Clostridiales; f__Eubacteriaceae; g__Anaerofustis; s__uncultured bacterium	0	1	0	0	0	0	0	0	0	0	1	0	0	0	0	0	0	0	0	0	0	0	0	0
k__Bacteria; p__Firmicutes; c__Clostridia; o__Clostridiales; f__Ruminococcaceae; g__Ruminococcaceae UCG-014	0	1	7	1	10	3	0	2	3	0	14	1	2	5	6	21	11	6	0	0	8	12	9	0
k__Bacteria; p__Firmicutes; c__Clostridia; o__Clostridiales; f__Ruminococcaceae; g__Ruminococcaceae UCG-010; s__uncultured rumen bacterium 4C0d-9	0	2	0	6	12	6	3	2	4	2	1	6	7	2	4	1	2	3	1	13	2	12	12	4
k__Bacteria; p__Firmicutes; c__Clostridia; o__Clostridiales; f__Lachnospiraceae	0	0	0	0	0	0	0	0	0	1	0	2	0	0	0	2	0	0	0	0	0	0	2	1
k__Bacteria; p__Proteobacteria; c__Gammaproteobacteria; o__Cardiobacteriales; f__Cardiobacteriaceae; g__Suttonella	0	0	0	2	0	1	0	0	1	0	0	1	1	0	0	0	0	3	2	4	0	0	2	1
k__Bacteria; p__Firmicutes; c__Clostridia; o__Clostridiales; f__Ruminococcaceae	0	2	0	0	0	2	0	0	0	0	1	0	0	0	0	0	0	0	0	1	0	0	0	0
k__Bacteria; p__Firmicutes; c__Clostridia; o__Clostridiales; f__Lachnospiraceae	0	3	0	0	0	0	2	0	0	4	0	0	0	0	0	0	0	0	0	2	0	0	0	1
k__Bacteria; p__Bacteroidetes; c__Bacteroidia; o__Bacteroidales; f__Prevotellaceae; g__Prevotellaceae UCG-001; s__uncultured rumen bacterium	0	0	0	0	0	0	1	1	1	0	0	0	0	0	0	0	0	0	0	0	0	0	0	0
k__Bacteria; p__Firmicutes; c__Clostridia; o__Clostridiales; f__Ruminococcaceae	0	2	0	1	0	0	0	3	0	0	3	1	1	3	0	4	3	2	1	0	3	3	0	0
k__Bacteria; p__Firmicutes; c__Clostridia; o__Clostridiales; f__Ruminococcaceae; g__[Eubacterium] coprostanoligenes group	0	1	0	0	0	0	0	0	0	0	0	0	0	0	0	0	0	0	0	0	0	0	0	0
k__Bacteria; p__Firmicutes; c__Clostridia; o__Clostridiales; f__Ruminococcaceae; g__Ruminococcaceae UCG-010; s__uncultured rumen bacterium	0	2	0	0	2	0	0	1	0	2	1	0	0	5	0	0	3	1	1	0	1	3	2	0
k__Bacteria; p__Firmicutes; c__Clostridia; o__Clostridiales; f__Lachnospiraceae; g__Lachnospiraceae NK3A20 group	0	1	0	0	0	0	0	0	0	0	0	0	0	0	0	0	1	0	0	0	0	0	1	0
k__Bacteria; p__Firmicutes; c__Clostridia; o__Clostridiales; f__Ruminococcaceae; g__[Eubacterium] coprostanoligenes group	0	1	0	0	0	0	0	0	0	0	0	0	0	0	0	0	0	0	1	0	0	0	0	0
k__Bacteria; p__Bacteroidetes; c__Bacteroidia; o__Bacteroidales; f__Rikenellaceae	0	0	0	0	0	0	1	0	2	0	0	1	0	4	0	0	0	0	0	1	0	3	2	1
k__Bacteria; p__Bacteroidetes; c__Bacteroidia; o__Bacteroidales	0	0	0	0	0	0	0	0	0	0	0	0	0	0	0	1	0	0	0	0	0	0	0	0
k__Bacteria; p__Firmicutes; c__Clostridia; o__Clostridiales; f__Christensenellaceae	0	1	0	4	1	0	0	1	0	0	2	0	3	1	0	1	1	3	0	5	1	1	1	2
k__Bacteria; p__Bacteroidetes; c__Bacteroidia; o__Bacteroidales; f__Prevotellaceae; g__Prevotella 1	0	1	2	2	1	3	8	3	1	3	3	0	4	5	2	0	2	0	1	0	3	3	1	1
k__Bacteria; p__Firmicutes; c__Clostridia; o__Clostridiales; f__Ruminococcaceae; g__Papillibacter; s__uncultured bacterium	0	0	0	0	0	1	0	1	0	0	0	1	3	0	2	1	0	0	1	1	1	0	2	2
k__Bacteria; p__Bacteroidetes; c__Bacteroidia; o__Bacteroidales; f__F082	0	8	6	23	13	10	11	1	5	4	7	4	5	5	5	11	2	26	4	9	3	8	9	13
k__Bacteria; p__Firmicutes; c__Clostridia; o__Clostridiales; f__Ruminococcaceae; g__Ruminococcaceae UCG-014; s__uncultured rumen bacterium	0	9	10	26	8	13	3	13	29	2	18	11	10	13	13	20	21	13	3	23	19	17	12	0
k__Bacteria; p__Tenericutes; c__Mollicutes; o__Mollicutes RF39	0	7	0	2	0	3	0	0	4	1	1	1	1	0	0	0	0	0	0	1	1	1	1	1
k__Bacteria; p__Bacteroidetes; c__Bacteroidia; o__Bacteroidales; f__Prevotellaceae; g__Prevotella 1	0	1	2	0	2	2	0	0	0	1	0	2	1	0	1	0	0	0	0	0	0	0	0	0
k__Bacteria	0	1	0	1	1	0	0	0	1	0	0	0	0	1	1	0	0	2	0	0	0	0	0	0
k__Bacteria; p__Firmicutes; c__Clostridia; o__Clostridiales; f__Lachnospiraceae; g__Lachnospiraceae NK3A20 group; s__uncultured bacterium	0	1	10	12	5	4	3	4	6	0	14	3	9	0	6	11	16	10	13	4	6	28	14	2
k__Bacteria; p__Firmicutes; c__Clostridia; o__Clostridiales; f__Ruminococcaceae	0	3	1	2	1	7	2	0	0	1	1	0	2	1	0	0	0	0	0	1	5	0	1	1
k__Bacteria; p__Firmicutes; c__Clostridia; o__Clostridiales; f__Lachnospiraceae	0	2	0	1	1	0	0	0	0	0	0	0	0	2	0	0	0	0	0	0	0	0	0	0
k__Bacteria; p__Bacteroidetes; c__Bacteroidia; o__Bacteroidales; f__uncultured; g__uncultured rumen bacterium; s__uncultured rumen bacterium	0	0	1	3	7	1	0	0	9	3	1	0	0	0	0	3	4	2	1	4	0	2	0	1
k__Bacteria; p__Bacteroidetes; c__Bacteroidia; o__Bacteroidales; f__Prevotellaceae; g__Prevotella 7; s__uncultured bacterium	0	1	5	0	1	0	3	5	0	4	2	2	1	0	2	0	2	0	2	0	0	0	0	1
k__Bacteria; p__Bacteroidetes; c__Bacteroidia	0	1	3	0	5	0	1	0	4	0	0	0	0	0	0	2	6	3	1	2	0	5	2	0
k__Bacteria; p__Firmicutes; c__Clostridia; o__Clostridiales; f__Lachnospiraceae; g__[Eubacterium] ruminantium group; s__uncultured bacterium	0	2	0	1	0	3	2	1	0	0	1	4	0	0	0	0	0	0	1	31	0	0	0	0
k__Bacteria; p__Bacteroidetes; c__Bacteroidia; o__Bacteroidales; f__Prevotellaceae	0	2	0	0	0	0	0	0	0	0	0	0	0	0	2	0	0	0	0	0	0	0	0	0
k__Bacteria; p__Firmicutes; c__Clostridia; o__Clostridiales; f__Christensenellaceae; g__Christensenellaceae R-7 group; s__uncultured rumen bacterium	0	0	8	1	14	1	1	0	4	2	0	1	2	0	6	6	32	53	1	1	3	14	0	0
k__Bacteria; p__Firmicutes; c__Clostridia; o__Clostridiales; f__Ruminococcaceae; g__Ruminococcaceae UCG-014	0	2	0	0	0	0	0	0	0	0	1	0	0	3	0	0	0	0	0	0	0	0	3	0
k__Bacteria	0	1	0	0	0	2	5	1	3	0	2	1	3	1	0	0	0	4	2	1	0	0	1	1
k__Bacteria; p__Bacteroidetes; c__Bacteroidia; o__Bacteroidales; f__Prevotellaceae; g__Prevotellaceae UCG-001	0	1	3	0	0	3	0	3	0	0	5	0	1	0	0	0	2	4	0	2	5	2	10	0
k__Bacteria; p__Firmicutes; c__Clostridia; o__Clostridiales; f__Ruminococcaceae; g__Ruminococcaceae NK4A214 group; s__uncultured bacterium	0	2	6	0	6	0	2	2	1	0	6	2	1	10	4	5	2	6	1	0	2	6	1	0
k__Bacteria	0	1	0	1	1	0	0	0	0	0	0	0	0	0	0	2	0	1	0	0	0	1	0	1
k__Bacteria; p__Proteobacteria; c__Alphaproteobacteria; o__Rhodospirillales; f__uncultured	0	1	2	0	5	0	1	1	0	0	1	1	0	0	0	0	0	0	0	0	0	2	1	1
k__Bacteria; p__Bacteroidetes; c__Bacteroidia; o__Bacteroidales; f__F082	0	2	0	0	0	0	0	0	1	0	0	0	0	0	0	0	0	0	2	0	0	0	0	1
k__Bacteria; p__Bacteroidetes; c__Bacteroidia; o__Bacteroidales; f__Prevotellaceae; g__Prevotella 1	0	0	5	1	3	9	1	4	1	2	4	3	4	3	2	3	2	0	1	3	3	2	1	0
k__Bacteria; p__Bacteroidetes; c__Bacteroidia; o__Bacteroidales; f__Prevotellaceae; g__Prevotella 7	0	0	0	0	0	0	0	0	0	1	0	0	0	1	0	1	0	0	0	0	3	0	0	0
k__Bacteria; p__Bacteroidetes; c__Bacteroidia; o__Bacteroidales; f__F082	0	1	0	5	0	0	0	0	4	0	0	1	0	0	1	0	3	0	2	0	0	0	2	0
k__Bacteria; p__Firmicutes; c__Clostridia; o__Clostridiales; f__Lachnospiraceae	0	1	0	0	0	2	0	0	0	0	0	1	0	1	0	0	0	0	2	0	0	0	0	0
k__Bacteria; p__Bacteroidetes; c__Bacteroidia; o__Bacteroidales; f__Prevotellaceae; g__Prevotella 7; s__uncultured bacterium	0	1	1	0	0	2	3	14	0	4	2	2	0	3	4	1	2	0	3	0	0	0	0	0
k__Bacteria; p__Firmicutes; c__Clostridia; o__Clostridiales; f__Ruminococcaceae; g__Ruminococcaceae NK4A214 group	0	1	0	0	2	1	1	0	1	0	1	0	3	6	0	2	1	10	0	0	1	6	1	0
k__Bacteria; p__Firmicutes; c__Negativicutes; o__Selenomonadales; f__Veillonellaceae	0	0	2	0	0	1	0	0	0	0	0	1	0	0	1	0	0	0	1	0	0	0	0	0
k__Bacteria; p__Firmicutes; c__Clostridia; o__Clostridiales	0	2	0	0	0	0	0	0	0	0	0	0	0	0	0	0	0	0	0	0	0	0	0	0
k__Bacteria; p__Bacteroidetes; c__Bacteroidia; o__Bacteroidales; f__Prevotellaceae; g__Prevotella 1	0	1	11	7	8	5	0	2	8	0	3	0	5	2	13	5	24	20	8	4	6	10	8	0
k__Bacteria; p__Bacteroidetes; c__Bacteroidia; o__Bacteroidales; f__Prevotellaceae	0	5	0	0	2	1	0	1	0	0	4	0	1	3	0	3	1	0	1	0	1	3	0	0
k__Bacteria; p__Bacteroidetes; c__Bacteroidia; o__Bacteroidales; f__Bacteroidales BS11 gut group; g__uncultured bacterium; s__uncultured bacterium	0	0	0	4	2	1	2	0	1	0	2	1	3	2	0	1	0	0	0	2	0	0	1	3
k__Bacteria; p__Bacteroidetes; c__Bacteroidia; o__Bacteroidales; f__Prevotellaceae; g__Prevotella 1	0	3	2	4	1	2	1	0	1	1	5	2	2	4	4	2	2	3	6	2	3	1	4	0
k__Bacteria; p__Bacteroidetes; c__Bacteroidia; o__Bacteroidales; f__Prevotellaceae; g__Prevotellaceae UCG-001; s__uncultured rumen bacterium	0	1	0	0	2	5	0	0	1	0	0	0	1	0	0	1	1	1	1	1	3	0	0	0
k__Bacteria; p__Bacteroidetes; c__Bacteroidia; o__Bacteroidales; f__Prevotellaceae	0	2	1	0	1	0	0	1	1	1	2	0	0	0	1	0	0	0	0	0	0	0	0	0
k__Bacteria; p__Firmicutes; c__Clostridia; o__Clostridiales; f__Ruminococcaceae; g__[Eubacterium] coprostanoligenes group; s__uncultured bacterium	0	4	0	17	5	0	0	0	2	0	0	0	0	0	0	0	0	0	0	0	0	1	0	0
k__Bacteria; p__Firmicutes; c__Clostridia; o__Clostridiales; f__Ruminococcaceae; g__Ruminococcus 1; s__uncultured rumen bacterium	0	3	20	5	19	11	1	3	1	3	3	2	10	2	0	2	1	0	0	11	8	15	3	2
k__Bacteria; p__Firmicutes; c__Erysipelotrichia; o__Erysipelotrichales; f__Erysipelotrichaceae; g__Solobacterium; s__uncultured rumen bacterium	0	1	0	2	0	1	1	0	1	0	0	0	0	0	0	1	1	0	0	0	1	0	0	0
k__Bacteria; p__Firmicutes; c__Bacilli; o__Lactobacillales; f__Lactobacillaceae; g__Lactobacillus; s__Lactobacillus reuteri	0	5	1	13	3	0	0	0	3	1	0	1	1	0	1	3	5	0	2	5	0	1	7	4
k__Bacteria; p__Bacteroidetes; c__Bacteroidia; o__Bacteroidales; f__Prevotellaceae; g__Prevotella 1	0	0	0	0	0	0	0	0	0	0	0	0	0	0	0	0	0	0	0	0	0	0	0	0
k__Bacteria; p__Bacteroidetes; c__Bacteroidia; o__Bacteroidales; f__Prevotellaceae; g__Prevotella 1; s__uncultured rumen bacterium	0	5	0	3	9	4	3	0	1	0	1	0	2	1	3	0	2	0	1	2	6	5	0	2
k__Bacteria; p__Firmicutes; c__Clostridia; o__Clostridiales; f__Lachnospiraceae	0	0	0	0	0	0	0	0	0	0	1	0	0	0	0	0	0	0	0	0	0	0	0	0
k__Bacteria; p__Cyanobacteria; c__Melainabacteria; o__Gastranaerophilales; f__uncultured rumen bacterium; g__uncultured rumen bacterium; s__uncultured rumen bacterium	0	2	0	0	0	1	0	0	0	0	1	0	1	0	1	0	0	1	0	0	2	0	0	0
k__Bacteria; p__Firmicutes; c__Clostridia; o__Clostridiales; f__Ruminococcaceae	0	1	1	0	1	0	1	0	1	0	0	0	2	0	1	0	0	0	1	1	2	0	1	0
k__Bacteria; p__Bacteroidetes; c__Bacteroidia; o__Bacteroidales; f__Prevotellaceae	0	1	0	0	0	3	0	0	3	0	0	1	0	2	0	0	1	0	0	0	0	0	0	1
k__Bacteria; p__Firmicutes; c__Clostridia; o__Clostridiales; f__Ruminococcaceae; g__Ruminococcaceae UCG-003	0	1	0	1	0	0	0	0	4	0	0	1	1	0	0	0	0	0	3	4	1	0	0	2
k__Bacteria; p__Firmicutes; c__Clostridia; o__Clostridiales; f__Lachnospiraceae; g__Tyzzerella 4; s__uncultured bacterium	0	0	0	0	0	0	1	1	1	1	0	0	0	0	0	0	0	1	0	1	0	0	0	0
k__Bacteria; p__Firmicutes; c__Clostridia; o__Clostridiales; f__Lachnospiraceae	0	1	0	0	0	0	0	0	0	0	0	0	0	0	0	0	0	1	0	0	0	0	0	1
k__Bacteria; p__Firmicutes; c__Clostridia; o__Clostridiales; f__Family XIII	0	1	0	0	0	0	0	0	0	0	0	0	0	0	0	1	0	0	0	0	0	0	0	0
k__Bacteria; p__Actinobacteria; c__Acidimicrobiia; o__Microtrichales; f__Ilumatobacteraceae	0	1	0	1	0	0	0	0	0	0	0	0	0	2	0	0	0	0	0	0	0	0	0	0
k__Bacteria; p__Firmicutes; c__Clostridia; o__Clostridiales; f__Lachnospiraceae	0	2	0	0	0	0	0	0	0	0	1	0	1	0	0	0	0	0	0	0	0	0	0	0
k__Bacteria; p__Firmicutes; c__Clostridia; o__Clostridiales; f__Lachnospiraceae	0	1	0	0	1	0	0	0	0	2	0	0	0	0	0	0	0	0	0	0	0	0	1	0
k__Bacteria; p__Bacteroidetes; c__Bacteroidia; o__Bacteroidales; f__Rikenellaceae; g__Rikenellaceae RC9 gut group; s__uncultured rumen bacterium	0	1	2	0	5	0	0	0	1	0	2	0	0	0	0	3	0	5	3	6	0	0	0	1
k__Bacteria; p__Bacteroidetes; c__Bacteroidia; o__Bacteroidales; f__Prevotellaceae	0	1	0	0	0	0	0	0	0	0	0	0	0	0	0	2	0	0	1	0	0	0	0	0
k__Bacteria; p__Bacteroidetes; c__Bacteroidia; o__Bacteroidales; f__Prevotellaceae; g__Prevotellaceae UCG-003; s__uncultured rumen bacterium	0	1	3	0	0	1	0	0	1	0	1	3	0	2	0	0	0	0	1	0	1	1	0	0
k__Bacteria; p__Firmicutes; c__Clostridia; o__Clostridiales; f__Ruminococcaceae	0	2	0	0	0	0	0	0	0	0	0	0	0	0	0	0	1	1	2	1	0	0	0	0
k__Bacteria; p__Bacteroidetes; c__Bacteroidia; o__Bacteroidales; f__Prevotellaceae; g__Prevotella 1; s__uncultured rumen bacterium	0	2	2	1	1	2	0	0	0	0	1	0	0	1	0	2	1	0	1	0	0	0	1	0
k__Bacteria	0	0	0	0	0	0	0	0	0	0	0	0	0	0	0	0	0	0	0	0	0	0	0	0
k__Bacteria; p__Firmicutes; c__Erysipelotrichia; o__Erysipelotrichales; f__Erysipelotrichaceae; g__Erysipelotrichaceae UCG-004	0	3	0	1	0	6	0	0	1	0	1	5	1	0	1	0	0	0	4	4	2	0	4	0
k__Bacteria; p__Bacteroidetes; c__Bacteroidia; o__Bacteroidales; f__F082; g__uncultured rumen bacterium; s__uncultured rumen bacterium	0	2	2	6	3	1	1	4	2	1	2	1	0	1	1	0	2	0	2	4	0	1	4	2
k__Bacteria; p__Bacteroidetes; c__Bacteroidia; o__Bacteroidales; f__Prevotellaceae; g__Alloprevotella	0	0	0	0	1	0	0	0	0	0	0	0	0	0	0	0	0	0	0	0	0	0	0	0
k__Bacteria; p__Bacteroidetes; c__Bacteroidia; o__Bacteroidales; f__F082; g__uncultured rumen bacterium; s__uncultured rumen bacterium	0	1	0	3	0	1	1	0	2	1	2	1	1	0	0	0	0	0	0	1	0	0	2	1
k__Bacteria; p__Firmicutes; c__Clostridia; o__Clostridiales; f__Ruminococcaceae	0	2	0	1	6	1	0	0	4	0	0	0	3	0	0	5	2	0	0	0	0	0	9	0
k__Bacteria; p__Bacteroidetes; c__Bacteroidia; o__Bacteroidales; f__Prevotellaceae; g__Prevotellaceae UCG-001; s__uncultured rumen bacterium	0	1	7	1	1	1	0	0	0	1	4	1	2	0	2	3	2	1	0	2	3	0	3	1
k__Bacteria; p__Firmicutes; c__Clostridia; o__Clostridiales; f__Peptococcaceae	0	1	1	0	0	0	1	1	0	0	0	0	0	0	0	0	0	0	0	0	0	1	0	2
k__Bacteria; p__Bacteroidetes; c__Bacteroidia; o__Bacteroidales; f__Rikenellaceae; g__Rikenellaceae RC9 gut group; s__uncultured bacterium	0	1	1	8	23	1	3	0	1	1	2	1	1	5	9	3	8	30	4	1	15	10	4	4
k__Bacteria; p__Firmicutes; c__Clostridia; o__Clostridiales; f__Ruminococcaceae; g__Ruminococcus 1	0	2	0	0	0	0	1	0	0	4	0	1	1	0	1	0	0	0	0	4	0	0	0	0
k__Bacteria; p__Firmicutes; c__Clostridia; o__Clostridiales; f__Family XIII; g__Anaerovorax	0	1	0	0	0	1	1	0	0	0	0	0	0	3	0	0	0	0	2	0	0	1	0	0
k__Bacteria; p__Firmicutes; c__Clostridia; o__Clostridiales; f__Ruminococcaceae; g__Ruminococcaceae UCG-014	0	1	1	0	0	2	0	0	0	1	1	0	1	0	1	2	2	0	0	1	0	0	0	2
k__Bacteria; p__Bacteroidetes; c__Bacteroidia; o__Bacteroidales; f__Rikenellaceae; g__Rikenellaceae RC9 gut group; s__uncultured rumen bacterium	0	3	1	5	1	2	1	1	9	3	4	1	7	12	1	5	11	5	6	19	5	3	3	2
k__Bacteria; p__Synergistetes; c__Synergistia; o__Synergistales; f__Synergistaceae; g__Synergistes; s__Synergistes jonesii	0	4	2	1	1	1	4	1	2	0	2	1	0	3	3	1	0	0	4	0	0	0	4	3
k__Bacteria; p__Proteobacteria; c__Alphaproteobacteria; o__Rhodospirillales; f__uncultured	0	5	1	0	1	0	1	0	0	4	0	0	2	0	0	1	0	0	0	0	1	0	0	5
k__Bacteria; p__Bacteroidetes; c__Bacteroidia; o__Bacteroidales; f__Prevotellaceae; g__Prevotella 1; s__uncultured rumen bacterium	0	4	1	0	0	2	1	1	0	0	0	1	0	0	4	2	0	0	0	0	0	2	0	0
k__Bacteria; p__Firmicutes; c__Clostridia; o__Clostridiales; f__Ruminococcaceae; g__Papillibacter	0	1	1	0	0	1	2	1	3	0	3	1	3	1	1	2	2	1	3	1	0	0	0	1
k__Bacteria; p__Firmicutes; c__Clostridia; o__Clostridiales; f__Ruminococcaceae	0	1	1	0	1	1	1	3	0	0	6	0	0	2	2	2	2	3	0	0	6	3	2	1
k__Bacteria; p__Bacteroidetes; c__Bacteroidia; o__Bacteroidales; f__Muribaculaceae; g__uncultured rumen bacterium; s__uncultured rumen bacterium	0	3	0	0	0	0	4	0	0	0	1	0	0	1	2	0	0	0	0	0	0	0	0	0
k__Bacteria; p__Firmicutes; c__Clostridia; o__Clostridiales; f__Lachnospiraceae; g__Lachnospiraceae ND3007 group	0	2	3	3	4	2	1	2	3	0	2	2	1	2	1	4	2	0	1	7	1	6	1	0
k__Bacteria; p__Firmicutes; c__Clostridia; o__Clostridiales; f__Ruminococcaceae; g__Ruminococcaceae UCG-010; s__uncultured rumen bacterium	0	4	6	10	16	1	3	4	1	1	3	7	6	2	3	7	27	16	0	5	9	21	6	4
k__Bacteria; p__Firmicutes; c__Clostridia; o__Clostridiales; f__Lachnospiraceae; g__Lachnospiraceae NK3A20 group	0	2	6	14	6	2	2	1	13	0	3	3	18	1	3	1	2	3	6	4	2	6	5	0
k__Bacteria; p__Bacteroidetes; c__Bacteroidia; o__Bacteroidales; f__Bacteroidales BS11 gut group; g__uncultured rumen bacterium; s__uncultured rumen bacterium	0	0	0	0	0	0	0	0	0	0	0	0	0	0	0	0	0	0	0	0	0	0	0	0
k__Bacteria; p__Bacteroidetes; c__Bacteroidia; o__Bacteroidales; f__F082; g__uncultured rumen bacterium; s__uncultured rumen bacterium	0	0	0	0	1	0	0	0	0	0	2	0	0	0	1	0	1	2	0	0	0	1	1	0
k__Bacteria; p__Bacteroidetes; c__Bacteroidia; o__Bacteroidales; f__Prevotellaceae; g__Prevotella 1	0	4	5	1	5	2	4	1	0	4	1	0	1	12	3	4	3	0	4	1	0	2	2	3
k__Bacteria; p__Firmicutes; c__Clostridia; o__Clostridiales; f__Lachnospiraceae	0	1	1	0	0	0	0	0	2	0	0	0	0	0	1	0	0	1	0	0	1	0	0	0
k__Bacteria; p__Firmicutes; c__Clostridia; o__Clostridiales; f__Christensenellaceae; g__Christensenellaceae R-7 group; s__uncultured rumen bacterium	0	2	4	0	10	4	2	4	10	3	5	0	9	1	1	6	5	19	7	3	1	6	8	2
k__Bacteria; p__Firmicutes; c__Clostridia; o__Clostridiales	0	2	0	0	0	0	0	0	0	0	0	0	0	0	0	0	0	0	0	0	0	0	0	0
k__Bacteria; p__Firmicutes; c__Clostridia; o__Clostridiales; f__Ruminococcaceae; g__Ruminococcaceae UCG-014; s__uncultured rumen bacterium	0	1	24	15	13	8	12	17	9	1	14	16	36	25	21	23	27	20	0	0	10	27	18	4
k__Bacteria; p__Firmicutes; c__Erysipelotrichia; o__Erysipelotrichales; f__Erysipelotrichaceae; g__[Anaerorhabdus] furcosa group; s__uncultured rumen bacterium	0	0	0	0	2	0	0	0	0	0	1	0	0	0	0	0	0	0	0	0	0	0	0	0
k__Bacteria; p__Firmicutes; c__Clostridia; o__Clostridiales; f__Ruminococcaceae; g__Ruminococcus 2	0	1	0	0	0	0	0	0	0	0	0	0	0	0	0	0	0	0	0	0	0	0	0	0
k__Bacteria; p__Firmicutes; c__Clostridia; o__Clostridiales; f__Ruminococcaceae; g__Ruminococcus 1	0	0	3	0	0	1	1	0	0	0	0	0	0	0	0	0	0	0	0	0	0	0	0	0
k__Bacteria; p__Proteobacteria; c__Alphaproteobacteria; o__Paracaedibacterales; f__Paracaedibacteraceae; g__uncultured	0	0	0	0	0	0	0	1	1	0	0	0	2	0	0	0	0	0	0	0	0	0	1	1
k__Bacteria; p__Firmicutes; c__Clostridia; o__Clostridiales; f__Lachnospiraceae; g__uncultured; s__Lachnospiraceae bacterium CG55	0	3	0	1	0	1	0	0	0	1	0	0	2	1	0	0	0	0	0	0	1	0	0	0
k__Bacteria; p__Bacteroidetes; c__Bacteroidia; o__Bacteroidales; f__Prevotellaceae; g__Prevotella 1; s__uncultured rumen bacterium	0	1	21	0	1	5	0	1	2	1	2	1	1	0	4	2	0	1	3	0	0	3	0	0
k__Bacteria; p__Bacteroidetes; c__Bacteroidia; o__Bacteroidales; f__Prevotellaceae; g__Prevotella 1	0	3	10	1	16	0	1	5	0	1	3	1	2	2	10	10	8	4	2	0	3	6	2	2
k__Bacteria; p__Firmicutes; c__Clostridia; o__Clostridiales; f__Lachnospiraceae; g__[Eubacterium] hallii group; s__uncultured bacterium	0	7	4	1	4	4	0	1	12	1	5	0	5	3	6	6	7	15	3	3	1	2	6	0
k__Bacteria; p__Firmicutes; c__Clostridia; o__Clostridiales; f__Ruminococcaceae; g__Ruminococcaceae UCG-010	0	1	0	0	0	1	0	0	0	0	0	0	0	2	0	0	0	0	0	0	0	0	0	0
k__Bacteria; p__Bacteroidetes; c__Bacteroidia; o__Bacteroidales; f__Rikenellaceae; g__U29-B03; s__uncultured rumen bacterium	0	4	3	0	4	3	2	0	3	2	2	2	6	4	1	4	5	5	3	11	1	5	2	4
k__Bacteria; p__Bacteroidetes; c__Bacteroidia; o__Bacteroidales; f__Prevotellaceae; g__Prevotella 1	0	2	0	1	0	0	0	1	0	0	1	1	0	0	0	0	0	0	2	0	0	1	0	0
k__Bacteria; p__Firmicutes; c__Clostridia; o__Clostridiales; f__Ruminococcaceae; g__Ruminococcaceae V9D2013 group; s__uncultured rumen bacterium	0	1	0	0	0	2	0	0	0	0	1	0	0	0	0	0	0	0	0	0	0	0	0	0
k__Bacteria	0	2	0	0	0	0	0	0	0	0	0	0	0	0	0	0	0	0	0	0	0	0	0	0
k__Bacteria; p__Bacteroidetes; c__Bacteroidia; o__Bacteroidales; f__Prevotellaceae; g__Prevotella 1; s__uncultured rumen bacterium	0	1	1	0	0	0	1	0	0	0	1	0	0	0	0	0	0	0	0	0	0	4	0	0
k__Bacteria; p__Firmicutes; c__Clostridia; o__Clostridiales; f__Family XIII; g__[Eubacterium] nodatum group	0	0	0	0	0	0	0	0	5	2	0	0	3	0	0	0	0	0	0	2	0	0	0	0
k__Bacteria; p__Firmicutes; c__Clostridia; o__Clostridiales; f__Lachnospiraceae	0	1	0	0	0	0	0	0	0	0	0	0	0	0	2	0	2	0	0	0	0	0	0	0
k__Bacteria; p__Firmicutes; c__Clostridia; o__Clostridiales; f__Family XIII; g__Anaerovorax; s__uncultured rumen bacterium	0	1	2	1	3	1	1	0	0	2	1	1	0	4	1	2	0	0	1	0	2	1	1	0
k__Bacteria; p__Bacteroidetes; c__Bacteroidia; o__Bacteroidales; f__Rikenellaceae; g__Rikenellaceae RC9 gut group; s__uncultured Bacteroidales bacterium	0	0	0	0	0	2	0	0	2	0	0	0	0	1	0	0	0	0	0	0	2	3	1	1
k__Bacteria; p__Bacteroidetes; c__Bacteroidia; o__Bacteroidales; f__Prevotellaceae; g__Prevotella 1; s__uncultured bacterium	0	0	0	0	1	3	3	0	2	2	0	1	1	4	2	1	3	1	0	2	0	0	0	3
k__Bacteria; p__Firmicutes; c__Clostridia; o__Clostridiales; f__Ruminococcaceae	0	1	0	0	0	2	0	0	1	1	0	0	0	2	1	3	1	1	0	0	0	3	4	0
k__Bacteria; p__Firmicutes; c__Clostridia; o__Clostridiales; f__Ruminococcaceae; g__Ruminococcaceae UCG-005; s__uncultured bacterium	0	1	0	0	1	0	1	0	0	0	1	2	0	1	0	2	3	0	0	0	0	0	1	1
k__Bacteria; p__Firmicutes; c__Clostridia; o__Clostridiales; f__Ruminococcaceae; g__Ruminococcaceae NK4A214 group	0	1	5	1	12	3	2	0	2	1	4	3	12	18	6	11	19	29	0	1	4	14	3	2
k__Bacteria; p__Firmicutes; c__Clostridia; o__Clostridiales; f__Ruminococcaceae; g__Ruminococcaceae UCG-014	0	1	0	0	0	0	1	2	0	0	0	0	0	1	0	0	0	0	0	0	0	0	0	0
k__Bacteria; p__Bacteroidetes; c__Bacteroidia; o__Bacteroidales; f__Prevotellaceae; g__Prevotella 7	0	1	0	0	0	1	0	3	0	1	0	1	0	3	2	0	0	0	0	0	0	0	0	0
k__Bacteria; p__Firmicutes	0	2	0	0	0	0	0	0	0	0	0	0	0	0	0	0	0	0	0	0	0	0	0	0
k__Bacteria; p__Bacteroidetes; c__Bacteroidia; o__Bacteroidales; f__Prevotellaceae; g__Prevotellaceae UCG-001; s__uncultured bacterium	0	3	1	4	11	1	0	0	10	1	3	3	2	0	1	0	2	0	3	2	4	2	1	0
k__Bacteria; p__Firmicutes; c__Clostridia; o__Clostridiales; f__Ruminococcaceae; g__Ruminococcaceae UCG-014	0	1	1	2	0	1	1	2	1	1	1	8	3	0	0	12	2	4	0	0	2	4	0	2
k__Bacteria; p__Firmicutes; c__Clostridia; o__Clostridiales; f__Ruminococcaceae; g__Ruminococcaceae UCG-014	0	7	19	43	39	14	9	7	1	13	40	8	73	44	19	6	33	9	2	4	20	12	38	4
k__Bacteria; p__Bacteroidetes; c__Bacteroidia; o__Bacteroidales; f__F082; g__uncultured bacterium; s__uncultured bacterium	0	0	0	0	0	1	0	0	0	1	0	0	0	0	0	0	1	0	1	1	0	0	0	0
k__Bacteria; p__Tenericutes; c__Mollicutes; o__Mollicutes RF39; f__uncultured bacterium; g__uncultured bacterium; s__uncultured bacterium	0	0	0	2	1	0	0	1	0	1	3	1	1	0	0	0	0	0	0	0	0	0	0	0
k__Bacteria; p__Bacteroidetes; c__Bacteroidia; o__Bacteroidales	0	0	0	0	0	0	0	0	0	0	0	0	0	0	0	0	0	0	0	0	0	0	0	0
k__Bacteria; p__Firmicutes; c__Clostridia; o__Clostridiales; f__Ruminococcaceae; g__Ruminiclostridium 1; s__uncultured bacterium	0	0	0	0	0	1	0	0	0	0	0	0	1	0	0	2	0	0	0	0	1	0	0	0
k__Bacteria; p__Firmicutes; c__Clostridia; o__Clostridiales	0	1	0	0	0	0	0	0	0	0	0	1	1	1	0	0	0	0	0	0	0	0	0	0
k__Bacteria; p__Firmicutes; c__Clostridia; o__Clostridiales; f__Ruminococcaceae; g__Ruminococcus 1	0	2	0	0	0	0	0	0	0	0	0	0	0	0	0	0	0	0	0	0	0	0	0	0
k__Bacteria; p__Bacteroidetes; c__Bacteroidia; o__Bacteroidales; f__Prevotellaceae	0	6	8	3	11	4	4	3	2	2	8	9	6	4	2	1	2	2	1	4	6	0	3	1
k__Bacteria; p__Bacteroidetes; c__Bacteroidia; o__Bacteroidales; f__Muribaculaceae; g__uncultured bacterium; s__uncultured bacterium	0	2	0	0	0	0	0	0	0	0	0	0	0	0	0	0	0	0	0	0	0	0	0	0
k__Bacteria; p__Proteobacteria; c__Gammaproteobacteria; o__Betaproteobacteriales; f__Burkholderiaceae	0	0	0	0	0	0	1	0	6	0	0	0	0	0	0	0	0	0	0	0	0	0	0	3
k__Bacteria; p__Firmicutes; c__Clostridia; o__Clostridiales; f__Lachnospiraceae	0	2	1	0	0	2	0	0	1	0	2	2	1	1	0	1	0	0	1	0	1	0	1	0
k__Bacteria; p__Bacteroidetes; c__Bacteroidia; o__Bacteroidales; f__Prevotellaceae; g__Prevotella 1; s__uncultured rumen bacterium	0	0	0	0	0	0	0	0	0	0	0	0	0	0	0	0	1	0	0	0	0	0	0	0
k__Bacteria; p__Firmicutes; c__Clostridia; o__Clostridiales; f__Lachnospiraceae	0	1	0	0	0	0	0	1	0	0	0	0	0	0	0	1	0	0	0	0	0	0	0	0
k__Bacteria; p__Bacteroidetes; c__Bacteroidia; o__Bacteroidales; f__F082	0	1	0	4	3	2	0	0	0	0	1	0	0	0	0	5	5	4	4	0	2	5	1	0
k__Bacteria; p__Firmicutes	0	1	0	0	0	0	0	0	0	0	0	0	0	0	0	0	0	0	0	0	0	0	0	0
k__Bacteria; p__Bacteroidetes; c__Bacteroidia; o__Bacteroidales; f__Prevotellaceae; g__Prevotellaceae UCG-003; s__uncultured rumen bacterium	0	4	6	8	10	1	3	0	1	0	6	0	4	0	3	3	0	1	2	2	4	2	5	0
k__Bacteria; p__Firmicutes; c__Clostridia; o__Clostridiales; f__Peptococcaceae; g__Peptococcus	0	5	1	2	0	0	3	3	2	4	4	1	3	2	2	1	0	1	0	1	0	1	2	0
k__Bacteria; p__Firmicutes; c__Clostridia; o__Clostridiales; f__Christensenellaceae; g__Christensenellaceae R-7 group	0	2	0	0	2	0	0	0	0	0	4	1	2	2	6	2	6	10	1	1	3	6	2	1
k__Bacteria; p__Firmicutes; c__Clostridia; o__Clostridiales; f__Lachnospiraceae; g__Coprococcus 1; s__uncultured bacterium	0	1	2	3	2	1	1	3	0	0	0	0	1	0	1	1	2	2	1	1	1	1	2	0
k__Bacteria; p__Actinobacteria; c__Actinobacteria; o__Bifidobacteriales; f__Bifidobacteriaceae; g__Aeriscardovia; s__uncultured bacterium	0	0	0	0	0	0	0	0	0	0	0	0	0	0	0	0	0	0	0	0	0	0	0	0
k__Bacteria; p__Firmicutes; c__Clostridia; o__Clostridiales; f__Christensenellaceae; g__Christensenellaceae R-7 group	0	1	0	0	0	0	0	0	0	0	0	0	1	1	1	0	3	0	2	1	0	0	1	0
k__Bacteria; p__Bacteroidetes; c__Bacteroidia; o__Bacteroidales; f__Prevotellaceae; g__Prevotella 1	0	1	0	0	0	0	0	0	1	0	0	0	0	0	0	0	0	0	0	0	0	0	0	0
k__Bacteria; p__Bacteroidetes; c__Bacteroidia; o__Bacteroidales; f__Prevotellaceae; g__Prevotellaceae UCG-003; s__uncultured rumen bacterium	0	2	1	12	12	8	1	6	4	3	7	7	9	5	2	3	7	8	8	2	4	1	11	0
k__Bacteria; p__Bacteroidetes; c__Bacteroidia; o__Bacteroidales; f__F082; g__uncultured rumen bacterium; s__uncultured rumen bacterium	0	2	3	2	1	0	0	0	0	0	0	0	0	0	2	1	3	0	0	0	0	0	1	1
k__Bacteria; p__Tenericutes; c__Mollicutes; o__Mollicutes RF39; f__uncultured rumen bacterium; g__uncultured rumen bacterium; s__uncultured rumen bacterium	0	1	0	0	0	0	0	0	0	1	0	0	0	0	1	0	0	0	0	2	0	0	1	1
k__Bacteria; p__Firmicutes; c__Clostridia; o__Clostridiales; f__Ruminococcaceae; g__uncultured; s__uncultured rumen bacterium	0	0	0	0	4	0	1	0	0	0	1	0	0	0	0	0	0	0	0	0	0	0	0	0
k__Bacteria; p__Firmicutes; c__Clostridia; o__Clostridiales	0	1	0	0	0	0	0	0	1	0	0	0	0	0	0	0	0	0	0	0	0	0	0	0
k__Bacteria; p__Bacteroidetes; c__Bacteroidia; o__Bacteroidales; f__Prevotellaceae; g__Prevotella 1; s__uncultured rumen bacterium	0	1	5	5	13	4	0	3	3	7	4	0	3	5	3	3	5	6	0	1	5	3	6	0
k__Bacteria; p__Firmicutes; c__Clostridia; o__Clostridiales; f__Ruminococcaceae; g__[Eubacterium] coprostanoligenes group	0	0	3	6	2	7	1	2	4	0	3	3	6	1	3	2	3	2	4	10	1	5	1	1
k__Bacteria	0	2	0	0	0	0	0	0	0	0	0	0	0	0	0	0	0	0	0	0	0	0	0	0
k__Bacteria; p__Firmicutes; c__Clostridia; o__Clostridiales; f__Lachnospiraceae	0	2	0	0	0	0	0	0	0	0	0	0	0	0	0	0	0	0	0	0	0	0	0	0
k__Bacteria; p__Firmicutes; c__Clostridia; o__Clostridiales; f__Lachnospiraceae; g__Butyrivibrio 2	0	1	1	0	3	0	0	0	0	0	0	0	0	2	0	0	1	2	0	0	1	1	0	0
k__Bacteria; p__Actinobacteria; c__Coriobacteriia; o__Coriobacteriales; f__Atopobiaceae; g__Atopobium	0	1	1	2	1	2	0	1	0	0	1	0	1	0	2	0	0	3	0	1	0	3	4	1
k__Bacteria; p__Firmicutes; c__Clostridia; o__Clostridiales; f__Ruminococcaceae; g__Ruminococcaceae UCG-014	0	2	0	0	1	0	0	0	0	0	2	2	0	0	1	2	2	0	1	1	0	0	1	0
k__Bacteria	0	1	0	0	0	0	0	0	0	0	0	0	0	0	0	0	0	0	0	0	0	0	0	0
k__Bacteria; p__Firmicutes; c__Clostridia; o__Clostridiales; f__Family XIII; g__[Eubacterium] nodatum group; s__uncultured rumen bacterium 3C28d-4	0	1	0	0	0	0	0	0	0	0	0	0	0	0	0	0	0	0	0	0	0	1	0	0
k__Bacteria; p__Bacteroidetes; c__Bacteroidia; o__Bacteroidales; f__Prevotellaceae; g__Prevotella 1; s__uncultured rumen bacterium	0	2	5	0	5	0	1	0	0	0	1	0	3	0	2	1	2	2	0	0	3	0	0	0
k__Bacteria; p__Proteobacteria; c__Alphaproteobacteria; o__Rhodospirillales; f__uncultured	0	1	0	1	0	0	0	0	0	0	0	0	0	0	0	0	0	1	0	0	0	0	0	0
k__Bacteria; p__Bacteroidetes; c__Bacteroidia; o__Bacteroidales; f__Prevotellaceae	0	1	2	0	0	0	0	0	0	0	0	0	1	1	1	1	1	1	0	0	0	0	1	1
k__Bacteria; p__Firmicutes; c__Clostridia; o__Clostridiales	0	1	0	0	0	1	0	0	0	0	1	0	0	0	0	1	0	0	0	0	0	0	0	0
k__Bacteria; p__Firmicutes; c__Clostridia; o__Clostridiales; f__Lachnospiraceae; g__Sellimonas	0	1	0	0	0	0	0	1	0	0	2	0	0	0	0	1	0	0	0	0	0	0	3	0
k__Bacteria; p__Bacteroidetes; c__Bacteroidia; o__Bacteroidales; f__Prevotellaceae	0	1	0	0	0	0	2	0	1	0	1	0	3	0	3	1	0	0	0	0	0	0	0	1
k__Bacteria; p__Bacteroidetes; c__Bacteroidia; o__Bacteroidales; f__Rikenellaceae; g__Blvii28 wastewater-sludge group; s__uncultured Bacteroidetes/Chlorobi group bacterium	0	1	0	1	0	2	0	0	0	0	0	0	0	0	0	0	0	0	0	0	0	0	0	0
k__Bacteria; p__Bacteroidetes; c__Bacteroidia; o__Bacteroidales; f__F082	0	0	0	0	2	0	0	0	0	0	0	0	0	0	0	0	0	0	0	0	0	0	0	0
k__Bacteria; p__Firmicutes; c__Clostridia; o__Clostridiales; f__Christensenellaceae; g__Christensenellaceae R-7 group	0	1	3	14	15	8	3	3	8	2	14	5	20	39	2	14	28	47	4	4	13	14	7	0
k__Bacteria; p__Bacteroidetes; c__Bacteroidia; o__Bacteroidales; f__Prevotellaceae; g__Prevotella 7	0	1	0	0	0	0	0	0	0	1	0	0	0	0	0	0	0	0	0	0	0	0	0	0
k__Bacteria; p__Bacteroidetes; c__Bacteroidia; o__Bacteroidales; f__Prevotellaceae; g__Prevotella 1	0	0	9	0	3	2	0	1	3	0	0	0	0	0	4	3	3	4	0	1	3	5	1	0
k__Bacteria; p__Bacteroidetes; c__Bacteroidia; o__Bacteroidales	0	1	0	0	0	0	0	0	0	0	2	0	0	0	0	0	0	0	0	0	0	0	0	0
k__Bacteria; p__Bacteroidetes; c__Bacteroidia; o__Bacteroidales	0	1	0	0	0	0	0	0	0	0	0	0	0	0	0	0	0	0	0	0	0	0	0	0
k__Bacteria; p__Bacteroidetes; c__Bacteroidia; o__Bacteroidales; f__Rikenellaceae; g__Rikenellaceae RC9 gut group; s__uncultured rumen bacterium	0	0	3	2	23	3	3	2	5	4	2	2	3	8	12	16	3	14	0	2	10	6	12	0
k__Bacteria; p__Firmicutes; c__Clostridia; o__Clostridiales; f__Ruminococcaceae; g__Ruminococcaceae NK4A214 group; s__uncultured bacterium	0	0	0	0	2	0	0	0	0	0	2	0	0	7	1	0	0	0	0	3	0	0	2	0
k__Bacteria; p__Firmicutes; c__Erysipelotrichia; o__Erysipelotrichales; f__Erysipelotrichaceae; g__Erysipelotrichaceae UCG-009; s__uncultured rumen bacterium	0	2	7	6	26	14	2	2	21	1	11	3	26	3	10	5	10	18	14	32	5	22	16	0
k__Bacteria; p__Bacteroidetes; c__Bacteroidia; o__Bacteroidales; f__Prevotellaceae; g__Prevotella 1; s__uncultured rumen bacterium	0	1	3	0	0	1	1	0	0	1	0	2	0	0	0	0	0	0	0	0	0	0	1	0
k__Bacteria; p__Firmicutes; c__Clostridia; o__Clostridiales; f__Lachnospiraceae; g__Lachnospiraceae NK3A20 group; s__Lachnospiraceae bacterium KH1T2	0	1	1	8	3	0	1	0	0	0	0	2	3	2	1	0	0	1	0	1	1	1	0	1
k__Bacteria; p__Firmicutes; c__Clostridia; o__Clostridiales; f__Christensenellaceae; g__Christensenellaceae R-7 group; s__uncultured rumen bacterium	0	1	4	3	5	4	0	0	3	1	6	1	3	1	0	5	2	11	1	4	0	5	1	0
k__Bacteria; p__Bacteroidetes; c__Bacteroidia; o__Bacteroidales; f__Prevotellaceae; g__Prevotellaceae UCG-001; s__uncultured rumen bacterium	0	1	8	11	30	14	2	6	5	1	4	0	19	0	17	6	8	0	1	8	35	12	1	0
k__Bacteria; p__Firmicutes; c__Clostridia; o__Clostridiales; f__Lachnospiraceae; g__Lachnospiraceae NK3A20 group	0	2	4	2	6	1	0	0	0	0	1	0	2	0	2	4	0	1	0	0	4	0	1	0
k__Bacteria; p__Firmicutes; c__Clostridia; o__Clostridiales; f__Lachnospiraceae; g__Lachnospiraceae UCG-008; s__uncultured rumen bacterium	0	0	1	3	0	2	0	0	0	0	4	3	0	0	1	0	0	0	0	0	1	1	2	0
k__Bacteria; p__Firmicutes; c__Clostridia; o__Clostridiales; f__Lachnospiraceae	0	2	0	0	0	0	0	0	0	0	0	0	0	0	0	0	0	0	0	0	0	0	0	0
k__Bacteria; p__Firmicutes; c__Clostridia; o__Clostridiales; f__Ruminococcaceae; g__[Eubacterium] coprostanoligenes group; s__uncultured rumen bacterium	0	1	7	4	13	11	2	1	0	1	16	3	2	42	8	6	9	19	1	2	1	10	8	0
k__Bacteria; p__Firmicutes; c__Clostridia; o__Clostridiales; f__Ruminococcaceae; g__Ruminococcaceae UCG-014	0	2	0	0	0	0	0	0	0	1	0	0	0	0	0	0	0	0	0	0	0	0	0	0
k__Bacteria; p__Firmicutes; c__Clostridia; o__Clostridiales; f__Defluviitaleaceae; g__Defluviitaleaceae UCG-011	0	0	0	0	0	0	0	0	0	0	0	0	0	0	1	0	0	0	0	1	0	3	1	2
k__Bacteria; p__Bacteroidetes; c__Bacteroidia; o__Bacteroidales; f__Rikenellaceae; g__Rikenellaceae RC9 gut group; s__uncultured rumen bacterium	0	1	0	0	0	0	0	0	0	0	0	0	0	1	1	0	0	0	0	0	0	0	0	0
k__Bacteria; p__Firmicutes; c__Clostridia; o__Clostridiales; f__Lachnospiraceae	0	1	1	2	2	1	1	0	13	0	2	0	1	2	1	4	13	20	0	1	1	5	2	3
k__Bacteria; p__Firmicutes; c__Clostridia; o__Clostridiales; f__Lachnospiraceae	0	1	0	0	0	0	0	0	0	0	0	0	0	1	0	0	0	1	0	0	0	1	0	0
k__Bacteria; p__Firmicutes; c__Clostridia; o__Clostridiales; f__Lachnospiraceae; g__uncultured; s__uncultured rumen bacterium	0	1	1	0	2	0	6	2	0	2	3	2	4	0	1	8	0	0	4	1	1	0	3	1
k__Bacteria; p__Firmicutes; c__Clostridia; o__Clostridiales; f__Lachnospiraceae	0	2	0	0	0	0	1	0	1	0	0	0	0	3	2	0	0	0	0	0	0	0	1	1
k__Bacteria; p__Firmicutes; c__Clostridia; o__Clostridiales; f__Lachnospiraceae	0	3	0	1	0	0	0	0	0	0	0	0	0	0	0	0	0	0	0	0	0	0	0	0
k__Bacteria; p__Firmicutes; c__Clostridia; o__Clostridiales; f__Ruminococcaceae	0	0	0	0	0	0	2	0	0	0	0	0	1	1	0	0	0	0	0	0	0	0	1	0
k__Bacteria; p__Firmicutes; c__Clostridia; o__Clostridiales; f__Lachnospiraceae; g__Acetitomaculum; s__uncultured rumen bacterium	0	1	1	2	2	1	1	0	1	0	0	0	0	0	0	0	0	4	2	0	1	0	0	4
k__Bacteria; p__Bacteroidetes; c__Bacteroidia; o__Bacteroidales; f__Prevotellaceae; g__Prevotella 1; s__uncultured rumen bacterium	0	1	0	2	1	1	0	2	0	0	0	0	0	0	0	0	1	0	0	0	0	0	0	0
k__Bacteria	0	0	0	0	0	0	0	0	0	0	0	0	0	1	0	0	0	0	0	0	0	0	0	0
k__Bacteria; p__Firmicutes; c__Clostridia; o__Clostridiales; f__Ruminococcaceae; g__Ruminiclostridium; s__uncultured rumen bacterium	0	1	0	0	1	0	0	0	3	0	0	0	0	0	0	0	1	1	0	0	1	1	0	0
k__Bacteria; p__Firmicutes; c__Clostridia; o__Clostridiales; f__Lachnospiraceae; g__Acetitomaculum	0	1	0	4	7	1	5	0	0	1	2	0	0	1	3	2	0	0	0	0	5	5	6	0
k__Bacteria; p__Firmicutes; c__Clostridia; o__Clostridiales; f__Lachnospiraceae	0	2	0	0	0	0	0	2	0	0	0	0	0	0	0	0	0	0	0	0	0	0	0	0
k__Bacteria; p__Bacteroidetes; c__Bacteroidia; o__Bacteroidales; f__Rikenellaceae; g__Rikenellaceae RC9 gut group; s__uncultured rumen bacterium	0	1	0	5	0	0	2	1	0	0	1	0	0	1	0	3	0	0	2	4	1	2	0	0
k__Bacteria; p__Firmicutes; c__Clostridia; o__Clostridiales; f__Ruminococcaceae	0	1	0	0	0	0	0	0	0	0	0	0	0	0	0	0	0	0	0	0	0	0	0	1
k__Bacteria; p__Bacteroidetes; c__Bacteroidia; o__Bacteroidales; f__Prevotellaceae	0	0	1	0	0	0	0	0	0	4	0	0	0	0	1	0	0	0	0	1	0	0	0	0
k__Bacteria; p__Bacteroidetes; c__Bacteroidia; o__Bacteroidales; f__Prevotellaceae; g__Prevotella 1	0	0	0	0	0	0	0	0	0	0	0	0	0	1	1	0	0	0	0	0	0	0	2	1
k__Bacteria; p__Firmicutes; c__Clostridia; o__Clostridiales; f__Lachnospiraceae	0	1	1	2	3	1	0	3	3	1	0	0	0	3	6	0	20	27	2	1	4	6	10	0
k__Bacteria; p__Firmicutes; c__Clostridia; o__Clostridiales; f__Ruminococcaceae	0	3	0	0	0	0	0	0	1	0	0	1	0	0	0	0	0	0	0	0	0	0	0	0
k__Bacteria; p__Firmicutes; c__Clostridia; o__Clostridiales; f__Lachnospiraceae; g__[Ruminococcus] gauvreauii group; s__uncultured rumen bacterium	0	3	1	0	0	2	0	0	1	1	6	0	0	9	3	2	5	6	0	0	0	3	3	2
k__Bacteria; p__Actinobacteria; c__Coriobacteriia; o__Coriobacteriales; f__Atopobiaceae; g__Olsenella	0	3	0	6	3	0	1	0	9	1	0	3	1	0	0	3	4	2	0	1	3	7	1	2
k__Bacteria; p__Bacteroidetes; c__Bacteroidia; o__Bacteroidales; f__Prevotellaceae; g__Prevotella 1; s__uncultured rumen bacterium	0	0	0	0	0	1	0	0	0	0	1	1	0	4	1	0	0	0	0	0	2	0	0	0
k__Bacteria; p__Tenericutes; c__Mollicutes; o__Mollicutes RF39	0	0	0	0	3	1	0	0	0	0	2	1	0	0	0	1	2	2	0	1	0	0	0	0
k__Bacteria; p__Bacteroidetes; c__Bacteroidia; o__Bacteroidales; f__Prevotellaceae; g__Prevotellaceae UCG-003	0	1	0	1	6	2	0	0	3	0	2	0	0	1	2	1	1	1	3	0	1	2	4	0
k__Bacteria; p__Firmicutes; c__Clostridia; o__Clostridiales; f__Lachnospiraceae; g__Acetitomaculum; s__uncultured rumen bacterium	0	1	0	0	1	0	0	0	1	1	2	1	0	0	2	1	1	0	0	0	0	0	1	0
k__Bacteria; p__Firmicutes; c__Clostridia; o__Clostridiales; f__Ruminococcaceae; g__Ruminococcus 2	0	0	0	0	0	0	0	0	0	0	0	0	0	0	0	0	0	0	0	0	0	0	0	0
k__Bacteria; p__Firmicutes; c__Clostridia; o__Clostridiales; f__Peptostreptococcaceae; g__Paeniclostridium	0	0	0	0	3	0	0	0	0	0	1	0	0	1	1	1	0	1	1	2	0	0	0	1
k__Bacteria; p__Tenericutes; c__Mollicutes; o__Mycoplasmatales; f__Mycoplasmataceae; g__Mycoplasma; s__uncultured rumen bacterium	0	3	1	0	8	2	2	2	1	0	3	0	0	0	1	3	5	4	0	0	1	3	1	3
k__Bacteria; p__Firmicutes; c__Clostridia; o__Clostridiales	0	1	0	0	0	0	0	0	0	0	0	0	0	0	0	0	0	0	0	0	0	0	0	0
k__Bacteria; p__Firmicutes; c__Clostridia; o__Clostridiales	0	0	9	13	24	3	1	5	1	0	16	8	11	8	3	8	16	8	10	1	12	20	16	1
k__Bacteria; p__Firmicutes; c__Clostridia; o__Clostridiales; f__Ruminococcaceae; g__Ruminococcaceae NK4A214 group; s__metagenome	0	1	0	0	0	0	0	0	0	0	0	0	1	0	0	0	1	0	0	0	0	0	0	0
k__Bacteria; p__Bacteroidetes; c__Bacteroidia; o__Bacteroidales	0	2	2	1	0	1	0	2	0	4	0	4	0	0	3	2	0	0	0	0	0	0	0	0
k__Bacteria; p__Firmicutes; c__Clostridia; o__Clostridiales; f__Lachnospiraceae	0	2	0	0	0	0	1	3	0	1	0	0	0	0	0	0	0	0	0	0	0	0	0	0
k__Bacteria; p__Tenericutes; c__Mollicutes; o__Mollicutes RF39	0	0	0	4	1	1	0	0	2	5	0	2	1	0	2	1	1	3	0	2	1	0	4	0
k__Bacteria; p__Firmicutes; c__Clostridia; o__Clostridiales; f__Lachnospiraceae	0	0	0	0	0	0	1	0	2	1	0	0	0	0	1	0	0	0	1	0	1	0	0	1
k__Bacteria; p__Bacteroidetes; c__Bacteroidia; o__Bacteroidales; f__Bacteroidaceae; g__Bacteroides	0	0	1	0	1	0	0	0	0	0	0	0	0	0	1	0	0	0	0	0	0	0	0	0
k__Bacteria; p__Firmicutes; c__Clostridia; o__Clostridiales; f__Ruminococcaceae; g__Ruminococcaceae NK4A214 group	0	1	0	0	0	0	0	0	0	0	0	0	0	0	0	0	1	0	0	0	0	0	0	0
k__Bacteria; p__Proteobacteria; c__Deltaproteobacteria; o__Desulfobacterales; f__Desulfobulbaceae; g__Desulfobulbus	0	2	0	0	0	0	0	0	0	0	0	0	1	0	0	0	0	0	0	0	0	0	0	0
k__Bacteria; p__Cyanobacteria; c__Melainabacteria; o__Gastranaerophilales; f__uncultured bacterium; g__uncultured bacterium; s__uncultured bacterium	0	2	1	0	1	0	0	0	0	1	0	0	0	0	0	0	0	0	2	0	0	0	0	1
k__Bacteria; p__Firmicutes; c__Clostridia; o__Clostridiales	0	1	0	0	0	0	0	0	0	0	0	0	0	0	0	0	0	0	0	0	0	0	0	0
k__Bacteria; p__Firmicutes; c__Clostridia; o__Clostridiales; f__Lachnospiraceae; g__Lachnospiraceae NC2004 group	0	1	0	3	0	6	0	0	0	0	0	5	3	1	0	0	0	0	1	6	1	0	4	0
k__Bacteria; p__Firmicutes; c__Clostridia; o__Clostridiales; f__Lachnospiraceae; g__uncultured; s__Lachnospiraceae bacterium CG55	0	0	0	1	0	0	0	1	0	0	0	0	0	0	0	0	0	0	0	0	0	0	1	0
k__Bacteria; p__Bacteroidetes; c__Bacteroidia; o__Bacteroidales; f__Rikenellaceae; g__Rikenellaceae RC9 gut group	0	3	3	4	11	6	0	0	1	1	4	0	2	2	3	1	2	17	1	5	3	6	6	0
k__Bacteria; p__Bacteroidetes; c__Bacteroidia; o__Bacteroidales; f__p-251-o5; g__uncultured rumen bacterium; s__uncultured rumen bacterium	0	0	6	23	3	2	0	0	2	1	9	1	1	0	30	4	7	2	6	2	49	6	2	0
k__Bacteria; p__Firmicutes; c__Clostridia; o__Clostridiales; f__Lachnospiraceae	0	1	0	0	0	0	0	0	0	0	0	0	0	0	0	0	0	0	0	0	0	0	0	0
k__Bacteria; p__Firmicutes; c__Clostridia; o__Clostridiales; f__Ruminococcaceae; g__Ruminococcaceae NK4A214 group; s__uncultured bacterium	0	1	0	3	0	0	0	0	1	0	2	0	1	4	2	3	5	5	0	3	2	4	3	0
k__Bacteria; p__Firmicutes; c__Clostridia; o__Clostridiales; f__Lachnospiraceae; g__Lachnospiraceae UCG-008	0	1	2	6	2	4	4	3	6	1	7	1	2	1	2	1	1	5	2	7	3	6	8	1
k__Bacteria; p__Firmicutes; c__Clostridia; o__Clostridiales; f__Lachnospiraceae	0	1	0	0	0	0	0	0	0	0	0	0	0	0	0	0	0	0	0	0	0	0	0	0
k__Bacteria; p__Firmicutes; c__Clostridia; o__Clostridiales; f__Ruminococcaceae	0	2	0	0	2	0	0	0	1	0	1	0	1	0	0	0	0	1	1	0	0	0	0	0
k__Bacteria; p__Firmicutes; c__Clostridia; o__Clostridiales; f__Lachnospiraceae; g__[Eubacterium] hallii group; s__uncultured bacterium	0	2	2	2	4	2	0	4	7	1	3	0	1	3	1	8	8	9	3	1	3	7	5	2
k__Bacteria; p__Bacteroidetes; c__Bacteroidia; o__Bacteroidales; f__F082; g__uncultured rumen bacterium; s__uncultured rumen bacterium	0	0	1	1	1	3	3	1	6	2	1	0	0	1	0	1	0	4	5	1	1	4	7	2
k__Bacteria; p__Bacteroidetes; c__Bacteroidia; o__Bacteroidales; f__Rikenellaceae; g__Rikenellaceae RC9 gut group	0	0	0	0	0	4	4	0	0	0	0	0	0	0	0	2	0	4	0	0	1	3	0	0
k__Bacteria; p__Bacteroidetes; c__Bacteroidia; o__Bacteroidales; f__Muribaculaceae; g__uncultured bacterium; s__uncultured bacterium	0	0	0	0	0	0	1	0	1	0	0	0	0	0	2	0	0	0	1	1	0	0	0	1
k__Bacteria; p__Bacteroidetes; c__Bacteroidia; o__Bacteroidales; f__Prevotellaceae; g__Prevotella 1	0	1	3	3	6	10	2	0	0	0	4	1	3	3	2	4	7	1	1	1	10	1	3	0
k__Bacteria; p__Firmicutes; c__Clostridia; o__Clostridiales; f__Ruminococcaceae; g__[Eubacterium] coprostanoligenes group; s__uncultured rumen bacterium	0	0	3	1	6	0	0	2	0	2	1	0	1	0	0	0	1	1	0	1	0	2	1	0
k__Bacteria; p__Firmicutes; c__Clostridia; o__Clostridiales; f__Lachnospiraceae; g__Butyrivibrio 2	0	1	0	0	0	2	0	0	0	0	0	0	0	0	0	0	0	0	0	0	0	0	0	0
k__Bacteria; p__Bacteroidetes; c__Bacteroidia; o__Bacteroidales; f__Prevotellaceae; g__Prevotella 1	0	2	1	3	0	5	2	2	0	6	2	2	1	8	5	8	0	2	4	2	4	0	2	0
k__Bacteria; p__Firmicutes; c__Clostridia; o__Clostridiales	0	2	0	1	0	3	1	2	1	2	0	2	0	7	0	0	3	0	0	4	1	3	1	1
k__Bacteria; p__Firmicutes; c__Clostridia; o__Clostridiales; f__Lachnospiraceae; g__Lachnospiraceae NK3A20 group	0	2	0	0	0	1	0	0	1	0	1	0	2	0	0	0	0	1	5	3	0	0	0	0
k__Bacteria; p__Firmicutes; c__Clostridia; o__Clostridiales; f__Lachnospiraceae; g__Anaerosporobacter; s__uncultured bacterium	0	1	0	4	0	1	0	0	0	0	1	2	0	1	0	0	0	0	8	1	0	0	5	0
k__Bacteria; p__Firmicutes	0	2	0	0	0	2	0	0	0	0	0	0	0	0	1	0	0	0	0	1	0	0	0	0
k__Bacteria; p__Firmicutes; c__Clostridia; o__Clostridiales; f__Lachnospiraceae; g__Acetitomaculum	0	2	0	0	0	0	0	0	0	0	0	0	1	0	0	0	0	0	1	0	0	2	0	0
k__Bacteria; p__Firmicutes; c__Clostridia; o__Clostridiales; f__Lachnospiraceae	0	2	0	0	0	0	0	0	0	2	0	0	0	0	0	1	0	1	0	0	0	2	0	5
k__Bacteria; p__Firmicutes; c__Clostridia; o__Clostridiales; f__Ruminococcaceae	0	1	1	2	2	1	2	0	0	0	0	0	1	0	0	1	0	0	0	1	0	0	0	0
k__Bacteria; p__Firmicutes; c__Clostridia; o__Clostridiales; f__Lachnospiraceae; g__Lachnospiraceae NK3A20 group	0	2	0	0	0	0	0	0	0	0	0	0	0	0	0	0	0	0	0	0	0	0	0	0
k__Bacteria; p__Patescibacteria; c__Gracilibacteria; o__Absconditabacteriales (SR1)	0	2	0	0	0	0	0	0	0	1	1	0	0	0	0	0	0	0	0	0	0	0	0	0
k__Bacteria; p__Firmicutes; c__Clostridia; o__Clostridiales; f__Christensenellaceae; g__Christensenellaceae R-7 group	0	0	31	39	67	56	18	25	119	20	67	42	126	99	32	38	94	75	47	40	51	72	57	10
k__Bacteria; p__Firmicutes; c__Clostridia; o__Clostridiales; f__Lachnospiraceae; g__Butyrivibrio 2	0	1	0	0	0	0	0	0	0	0	0	0	0	0	0	0	0	0	0	0	0	0	0	0
k__Bacteria; p__Firmicutes; c__Clostridia; o__Clostridiales; f__Lachnospiraceae	0	1	0	1	1	1	0	0	6	1	0	0	0	0	2	1	6	6	0	2	0	1	1	2
k__Bacteria; p__Firmicutes; c__Clostridia; o__Clostridiales; f__Lachnospiraceae; g__[Eubacterium] hallii group; s__uncultured rumen bacterium	0	1	1	0	0	2	0	0	2	0	3	0	1	0	1	1	6	4	3	1	0	2	2	1
k__Bacteria; p__Firmicutes; c__Clostridia; o__Clostridiales; f__Lachnospiraceae	0	1	0	0	0	0	0	0	0	0	0	0	0	0	0	0	0	1	0	0	0	1	0	0
k__Bacteria; p__Firmicutes; c__Clostridia; o__Clostridiales; f__Lachnospiraceae	0	1	0	0	0	0	0	0	0	0	0	2	0	0	0	0	0	0	0	0	0	0	0	0
k__Bacteria; p__Bacteroidetes; c__Bacteroidia; o__Bacteroidales; f__Prevotellaceae; g__Prevotella 7	0	0	1	1	3	20	2	2	0	3	4	18	2	15	5	5	5	0	10	19	2	11	5	2
k__Bacteria; p__Firmicutes; c__Clostridia; o__Clostridiales; f__Defluviitaleaceae; g__Defluviitaleaceae UCG-011; s__uncultured bacterium	0	1	0	0	0	0	0	1	0	1	0	0	3	1	0	1	0	0	0	2	0	0	2	1
k__Bacteria; p__Firmicutes; c__Clostridia; o__Clostridiales; f__Ruminococcaceae; g__Ruminococcus 1; s__uncultured bacterium Contigcl_1787	0	2	0	0	0	0	0	0	0	0	0	0	0	0	0	0	0	0	0	0	0	0	0	0
k__Bacteria; p__Cyanobacteria; c__Oxyphotobacteria; o__Synechococcales; f__Cyanobiaceae; g__Synechococcus CC9902; s__uncultured bacterium	0	1	1	4	1	0	0	0	6	0	0	1	1	0	5	1	2	0	5	1	3	9	0	1
k__Bacteria; p__Firmicutes; c__Clostridia; o__Clostridiales; f__Lachnospiraceae; g__[Ruminococcus] gauvreauii group; s__uncultured bacterium	0	1	19	25	29	24	3	4	33	1	34	8	20	23	20	27	48	40	5	23	18	39	30	0
k__Bacteria; p__Firmicutes; c__Clostridia; o__Clostridiales; f__Christensenellaceae; g__Christensenellaceae R-7 group	0	1	0	0	0	1	1	0	0	1	0	0	0	0	0	0	0	0	0	0	0	0	0	0
k__Bacteria; p__Firmicutes; c__Clostridia; o__Clostridiales; f__Lachnospiraceae	0	2	0	0	1	0	0	0	1	0	0	1	0	0	0	0	1	2	0	0	0	1	1	0
k__Bacteria; p__Firmicutes	0	0	0	0	0	1	0	0	0	1	1	1	0	0	0	0	0	0	0	1	0	0	0	0
k__Bacteria; p__Bacteroidetes; c__Bacteroidia; o__Bacteroidales; f__F082	0	1	1	0	0	0	1	0	1	0	1	0	1	0	2	0	0	2	0	0	0	0	1	0
k__Bacteria; p__Firmicutes; c__Clostridia; o__Clostridiales; f__Ruminococcaceae; g__Ruminococcaceae UCG-014	0	2	7	3	6	3	3	4	6	2	5	5	5	17	4	9	12	14	2	2	21	7	4	0
k__Bacteria; p__Bacteroidetes; c__Bacteroidia; o__Bacteroidales; f__Prevotellaceae; g__Prevotella 9; s__uncultured rumen bacterium	0	1	0	0	0	3	0	0	0	0	0	1	0	0	0	0	0	0	0	2	0	0	0	1
k__Bacteria; p__Bacteroidetes; c__Bacteroidia; o__Bacteroidales; f__Tannerellaceae; g__Parabacteroides	0	1	0	0	0	0	0	0	0	0	0	1	1	0	0	1	0	2	0	0	0	0	0	0
k__Bacteria; p__Bacteroidetes; c__Bacteroidia; o__Bacteroidales; f__Prevotellaceae; g__Prevotella 1; s__uncultured rumen bacterium	0	1	0	1	0	0	0	0	0	1	0	0	0	0	0	0	0	0	0	0	0	0	0	0
k__Bacteria; p__Proteobacteria; c__Alphaproteobacteria; o__Rickettsiales; f__Mitochondria; g__uncultured rumen bacterium; s__uncultured rumen bacterium	0	1	1	0	0	0	0	0	0	0	0	0	0	0	0	0	0	0	0	0	0	0	0	2
k__Bacteria; p__Actinobacteria; c__Coriobacteriia; o__Coriobacteriales; f__Atopobiaceae; g__Atopobium	0	1	4	5	3	3	0	2	2	1	2	1	2	1	0	0	2	6	0	0	3	3	5	0
k__Bacteria; p__Bacteroidetes; c__Bacteroidia; o__Bacteroidales; f__Prevotellaceae	0	1	0	0	0	0	0	0	0	0	0	0	0	0	0	0	0	0	0	0	0	0	0	0
k__Bacteria; p__Tenericutes; c__Mollicutes; o__Mollicutes RF39; f__uncultured bacterium; g__uncultured bacterium; s__uncultured bacterium	0	1	0	0	1	0	0	0	0	0	0	1	0	0	0	0	0	0	0	0	0	0	0	0
k__Bacteria; p__Bacteroidetes; c__Bacteroidia; o__Bacteroidales; f__Prevotellaceae; g__Prevotella 1	0	0	1	0	0	1	2	0	0	0	0	3	2	0	1	0	1	0	0	1	0	0	0	1
k__Bacteria; p__Firmicutes; c__Erysipelotrichia; o__Erysipelotrichales; f__Erysipelotrichaceae; g__uncultured; s__uncultured rumen bacterium	0	1	0	0	0	0	0	0	0	1	0	1	1	1	1	0	1	0	0	1	0	0	0	0
k__Bacteria; p__Firmicutes; c__Clostridia; o__Clostridiales; f__Ruminococcaceae	0	0	0	0	0	0	0	0	0	0	0	0	0	0	0	1	0	0	1	4	0	1	0	2
k__Bacteria; p__Spirochaetes; c__Spirochaetia; o__Spirochaetales; f__Spirochaetaceae; g__Sphaerochaeta	0	0	0	0	0	0	0	0	1	0	0	0	0	0	0	0	0	0	0	1	0	0	0	0
k__Bacteria; p__Firmicutes; c__Clostridia; o__Clostridiales; f__Lachnospiraceae; g__Moryella	0	0	0	0	4	0	0	1	0	0	0	0	1	0	0	2	3	2	0	0	2	2	0	0
k__Bacteria; p__Bacteroidetes; c__Bacteroidia; o__Bacteroidales; f__F082; g__uncultured rumen bacterium; s__uncultured rumen bacterium	0	2	1	0	5	5	0	0	0	0	0	0	2	3	1	0	1	5	0	1	4	3	0	0
k__Bacteria; p__Firmicutes; c__Clostridia; o__Clostridiales; f__Ruminococcaceae; g__Candidatus Soleaferrea; s__uncultured rumen bacterium	0	2	1	0	0	3	0	0	0	0	0	0	0	0	0	0	1	0	0	2	0	2	0	0
k__Bacteria; p__Actinobacteria; c__Actinobacteria; o__Micrococcales; f__Micrococcaceae; g__Glutamicibacter	0	2	0	0	0	0	0	1	0	0	0	0	0	0	0	0	0	0	1	0	0	0	0	1
k__Bacteria; p__Firmicutes; c__Clostridia; o__Clostridiales; f__Ruminococcaceae; g__Faecalibacterium; s__uncultured bacterium	0	0	0	0	0	0	0	0	0	0	0	0	0	0	0	0	0	0	0	0	0	0	0	0
k__Bacteria; p__Firmicutes; c__Clostridia; o__Clostridiales; f__Ruminococcaceae; g__uncultured; s__uncultured rumen bacterium 4C0d-17	0	2	0	1	0	0	0	1	0	0	0	0	0	0	0	0	0	0	0	0	0	0	0	1
k__Bacteria; p__Firmicutes; c__Clostridia; o__Clostridiales; f__Family XIII; g__[Eubacterium] nodatum group; s__uncultured rumen bacterium	0	1	0	1	0	0	0	0	0	0	0	0	0	0	0	0	0	0	0	0	0	0	0	3
k__Bacteria; p__Bacteroidetes; c__Bacteroidia; o__Bacteroidales; f__Prevotellaceae	0	1	12	10	13	16	21	2	1	7	10	2	11	6	9	7	12	0	10	3	22	4	8	0
k__Bacteria; p__Firmicutes; c__Clostridia; o__Clostridiales; f__Ruminococcaceae; g__Ruminococcaceae UCG-014; s__uncultured rumen bacterium	0	0	6	9	20	3	2	3	0	1	2	0	3	7	17	9	9	13	0	6	8	13	17	0
k__Bacteria; p__Firmicutes; c__Clostridia; o__Clostridiales; f__Ruminococcaceae; g__Ruminococcaceae NK4A214 group	0	1	0	0	0	0	0	0	2	0	0	0	0	0	0	0	1	0	0	0	0	0	1	0
k__Bacteria; p__Bacteroidetes; c__Bacteroidia; o__Bacteroidales; f__Prevotellaceae; g__Prevotellaceae UCG-003; s__uncultured rumen bacterium	0	1	3	1	2	2	1	0	0	0	1	0	0	0	0	0	0	0	0	1	1	0	0	0
k__Bacteria; p__Firmicutes; c__Bacilli; o__Lactobacillales; f__Streptococcaceae; g__Lactococcus; s__Lactococcus lactis	0	2	0	0	0	0	0	0	2	1	0	0	0	0	0	0	0	0	0	0	0	0	0	0
k__Bacteria; p__Firmicutes; c__Clostridia; o__Clostridiales; f__Ruminococcaceae; g__Ruminococcus 1	0	0	0	0	0	1	0	0	0	2	0	1	0	0	0	0	0	0	0	0	0	2	0	0
k__Bacteria; p__Firmicutes; c__Clostridia; o__Clostridiales; f__Lachnospiraceae; g__Butyrivibrio 2; s__uncultured rumen bacterium	0	2	0	2	0	2	0	0	1	1	0	1	2	0	0	0	0	1	1	1	1	0	0	1
k__Bacteria; p__Firmicutes; c__Clostridia; o__Clostridiales; f__Ruminococcaceae; g__Ruminococcaceae NK4A214 group	0	4	8	2	19	6	3	5	3	6	15	0	14	50	10	19	22	27	0	3	8	32	10	1
k__Bacteria; p__Firmicutes; c__Negativicutes; o__Selenomonadales	0	0	0	0	0	2	0	1	0	0	0	0	0	0	0	0	2	0	0	0	0	0	0	0
k__Bacteria; p__Bacteroidetes; c__Bacteroidia; o__Bacteroidales; f__F082	0	1	0	2	0	0	0	0	0	0	0	0	0	0	0	0	0	3	0	0	0	0	0	0
k__Bacteria; p__Bacteroidetes; c__Bacteroidia; o__Bacteroidales; f__Bacteroidaceae; g__Bacteroides	0	0	3	1	1	0	0	3	0	0	0	0	0	4	1	2	1	2	1	0	3	0	0	0
k__Bacteria; p__Tenericutes; c__Mollicutes; o__Mollicutes RF39; f__uncultured bacterium; g__uncultured bacterium; s__uncultured bacterium	0	1	2	0	1	1	0	1	3	1	0	0	0	0	1	1	0	1	0	0	1	1	3	0
k__Bacteria; p__Firmicutes; c__Clostridia; o__Clostridiales; f__Lachnospiraceae	0	0	0	0	1	0	0	0	0	2	0	0	0	1	0	0	0	0	0	0	0	0	0	0
k__Bacteria; p__Proteobacteria; c__Gammaproteobacteria; o__Betaproteobacteriales; f__Hydrogenophilaceae; g__Hydrogenophilus; s__uncultured bacterium	0	1	0	0	0	0	0	0	0	0	0	0	0	0	0	0	0	0	0	0	0	0	0	0
k__Bacteria; p__Actinobacteria; c__Actinobacteria; o__Bifidobacteriales; f__Bifidobacteriaceae; g__Bifidobacterium; s__uncultured bacterium	0	1	0	4	0	0	1	0	0	2	0	0	6	0	0	0	0	10	10	0	0	0	6	0
k__Bacteria; p__Firmicutes; c__Erysipelotrichia; o__Erysipelotrichales; f__Erysipelotrichaceae; g__Erysipelotrichaceae UCG-004; s__gut metagenome	0	1	0	1	0	0	0	0	0	0	0	1	0	0	0	0	0	0	1	0	0	0	1	0
k__Bacteria; p__Firmicutes; c__Clostridia; o__Clostridiales; f__Lachnospiraceae	0	0	0	0	0	0	1	0	0	0	0	0	1	0	0	0	0	0	0	0	0	0	0	0
k__Bacteria; p__Firmicutes; c__Clostridia; o__Clostridiales; f__Ruminococcaceae; g__Ruminococcaceae UCG-004	0	1	0	0	0	0	0	0	0	0	0	0	0	1	0	0	0	0	0	1	0	1	0	0
k__Bacteria	0	0	0	0	0	0	0	0	0	0	0	2	0	0	0	0	0	0	0	0	0	0	0	0
k__Bacteria; p__Firmicutes; c__Clostridia; o__Clostridiales; f__Ruminococcaceae; g__Ruminococcaceae NK4A214 group	0	0	0	0	8	1	1	0	3	0	1	1	6	7	4	9	8	18	0	1	4	20	5	0
k__Bacteria; p__Bacteroidetes; c__Bacteroidia; o__Bacteroidales; f__Prevotellaceae	0	1	0	0	0	0	0	0	0	0	0	0	0	0	0	0	0	0	0	0	0	0	0	0
k__Bacteria; p__Firmicutes; c__Clostridia; o__Clostridiales; f__Lachnospiraceae; g__Lachnoclostridium 1; s__bacterium enrichment culture clone R1-3	0	1	0	0	0	0	0	0	0	2	0	0	0	0	0	0	0	0	0	0	0	0	0	0
k__Bacteria; p__Firmicutes; c__Clostridia; o__Clostridiales; f__Lachnospiraceae	0	2	0	0	0	1	0	0	0	0	0	0	1	3	0	0	1	0	1	3	1	0	2	0
k__Bacteria; p__Firmicutes; c__Clostridia; o__Clostridiales; f__Ruminococcaceae; g__Ruminococcaceae UCG-010	0	0	0	0	0	1	0	0	0	0	0	4	2	0	0	0	3	0	0	5	1	0	0	0
k__Bacteria; p__Bacteroidetes; c__Bacteroidia; o__Bacteroidales; f__Prevotellaceae; g__Prevotellaceae UCG-003	0	1	0	0	0	0	1	0	0	0	0	0	0	0	0	0	0	0	0	0	1	0	3	0
k__Bacteria; p__Firmicutes; c__Clostridia; o__Clostridiales; f__Family XIII; g__Mogibacterium; s__uncultured bacterium	0	0	0	0	0	0	0	2	0	0	0	0	0	0	0	2	0	0	1	1	0	0	1	3
k__Bacteria; p__Bacteroidetes; c__Bacteroidia; o__Bacteroidales; f__Prevotellaceae	0	1	1	0	0	0	2	0	0	4	2	1	3	6	2	2	0	0	1	0	0	0	0	0
k__Bacteria; p__Firmicutes; c__Erysipelotrichia; o__Erysipelotrichales; f__Erysipelotrichaceae; g__Erysipelotrichaceae UCG-004	0	1	2	2	2	10	5	4	1	1	5	0	2	2	2	1	3	4	4	0	2	2	8	7
k__Bacteria; p__Bacteroidetes; c__Bacteroidia; o__Bacteroidales; f__Prevotellaceae	0	1	27	8	7	18	0	6	1	1	13	1	11	18	1	7	2	7	1	1	11	11	3	0
k__Bacteria; p__Firmicutes; c__Clostridia; o__Clostridiales	0	0	0	0	0	1	0	0	0	0	0	0	0	0	0	1	0	2	0	0	0	1	1	0
k__Bacteria; p__Firmicutes; c__Clostridia; o__Clostridiales; f__Ruminococcaceae; g__Ruminococcaceae UCG-014	0	1	0	0	0	0	0	0	0	0	0	0	2	0	0	0	0	0	0	0	0	0	0	0
k__Bacteria; p__Firmicutes; c__Clostridia; o__Clostridiales; f__Ruminococcaceae; g__Ruminococcaceae UCG-010; s__uncultured bacterium	0	1	0	0	1	0	0	0	0	0	0	0	0	0	0	0	0	1	0	0	0	0	0	0
k__Bacteria; p__Fibrobacteres; c__Fibrobacteria; o__Fibrobacterales; f__Fibrobacteraceae; g__Fibrobacter; s__Fibrobacter sp. UWH4	0	1	0	0	0	0	0	0	0	0	0	0	0	0	0	0	0	0	0	0	0	0	0	0
k__Bacteria; p__Firmicutes; c__Clostridia; o__Clostridiales; f__Ruminococcaceae; g__Ruminococcaceae UCG-014	0	2	0	5	0	0	5	0	0	0	1	0	0	1	0	0	0	0	1	0	0	0	1	0
k__Bacteria; p__Firmicutes; c__Clostridia; o__Clostridiales; f__Ruminococcaceae; g__Ruminococcaceae UCG-010	0	0	0	0	0	0	0	1	0	0	0	0	0	0	0	0	0	0	0	0	0	0	0	0
k__Bacteria; p__Tenericutes; c__Mollicutes; o__Mollicutes RF39	0	1	4	1	0	2	1	0	0	0	1	1	0	0	1	0	1	0	0	1	1	0	0	0
k__Bacteria; p__Firmicutes; c__Clostridia; o__Clostridiales; f__Ruminococcaceae; g__Ruminococcaceae UCG-014	0	1	0	0	0	0	0	1	0	0	0	0	1	1	0	1	0	1	0	0	0	0	1	2
k__Bacteria; p__Firmicutes; c__Clostridia; o__Clostridiales; f__Ruminococcaceae	0	1	0	0	0	1	0	0	0	1	0	0	0	2	0	0	0	0	0	0	0	1	0	0
k__Bacteria; p__Bacteroidetes; c__Bacteroidia; o__Bacteroidales; f__F082	0	1	1	5	0	5	0	0	3	0	2	1	2	0	1	2	0	0	3	2	0	1	2	7
k__Bacteria; p__Bacteroidetes; c__Bacteroidia; o__Bacteroidales; f__Prevotellaceae; g__Prevotellaceae UCG-001; s__uncultured rumen bacterium	0	1	5	1	2	0	1	1	0	2	0	0	5	0	3	4	2	3	0	0	1	0	0	1
k__Bacteria; p__Firmicutes; c__Clostridia; o__Clostridiales; f__Lachnospiraceae	0	1	1	0	0	0	2	0	0	0	0	0	0	2	0	0	2	2	0	0	0	2	1	0
k__Bacteria; p__Bacteroidetes; c__Bacteroidia; o__Bacteroidales; f__Prevotellaceae	0	0	0	0	0	0	0	0	0	0	0	0	0	2	0	0	0	0	0	0	0	0	0	0
k__Bacteria; p__Bacteroidetes; c__Bacteroidia; o__Bacteroidales; f__Prevotellaceae; g__Prevotella 1; s__uncultured rumen bacterium	0	2	3	4	3	2	0	0	3	2	2	0	2	1	2	1	0	2	0	0	0	0	0	0
k__Bacteria; p__Firmicutes; c__Clostridia; o__Clostridiales; f__Lachnospiraceae	0	1	0	0	0	0	0	0	0	0	0	0	0	0	0	0	0	0	0	0	0	0	0	0
k__Bacteria; p__Bacteroidetes; c__Bacteroidia; o__Bacteroidales; f__p-2534-18B5 gut group; g__uncultured bacterium; s__uncultured bacterium	0	2	0	0	0	8	0	2	5	0	2	2	5	0	0	2	3	5	9	2	0	1	4	1
k__Bacteria; p__Firmicutes; c__Clostridia; o__Clostridiales	0	1	0	0	0	0	0	0	0	0	1	0	1	0	0	0	0	0	1	0	0	0	0	0
k__Bacteria; p__Firmicutes; c__Erysipelotrichia; o__Erysipelotrichales; f__Erysipelotrichaceae; g__Solobacterium; s__uncultured rumen bacterium	0	1	0	0	0	0	0	0	0	0	0	0	0	0	0	0	0	0	0	0	0	1	0	0
k__Bacteria; p__Bacteroidetes; c__Bacteroidia; o__Bacteroidales	0	2	0	0	0	0	0	0	0	0	0	0	0	0	0	0	0	0	0	0	0	0	0	0
k__Bacteria; p__Firmicutes; c__Clostridia; o__Clostridiales; f__Lachnospiraceae; g__Lachnospiraceae ND3007 group; s__uncultured rumen bacterium	0	0	2	1	1	0	0	0	1	3	0	1	1	0	0	1	0	1	0	1	0	1	0	0
k__Bacteria; p__Actinobacteria; c__Coriobacteriia; o__Coriobacteriales; f__Atopobiaceae; g__Olsenella	0	1	1	0	1	0	1	0	2	0	0	1	1	0	1	3	0	1	0	5	1	1	1	2
k__Bacteria; p__Bacteroidetes; c__Bacteroidia; o__Bacteroidales; f__Prevotellaceae	0	1	0	0	0	0	0	0	0	0	0	2	0	0	0	0	0	0	0	0	0	0	0	0
k__Bacteria; p__Firmicutes; c__Clostridia; o__Clostridiales; f__Christensenellaceae; g__Christensenellaceae R-7 group; s__uncultured bacterium	0	2	4	18	14	10	2	1	27	0	30	10	33	34	16	6	17	43	5	5	7	16	19	0
k__Bacteria; p__Firmicutes; c__Clostridia; o__Clostridiales; f__Ruminococcaceae; g__Ruminococcaceae UCG-014	0	2	0	0	0	0	0	0	0	0	0	0	0	0	0	0	0	0	0	0	0	0	0	0
k__Bacteria; p__Firmicutes; c__Clostridia; o__Clostridiales; f__Lachnospiraceae	0	1	0	0	0	0	0	1	0	2	0	0	0	0	0	0	0	0	0	0	0	0	0	2
k__Bacteria; p__Firmicutes; c__Clostridia; o__Clostridiales; f__Lachnospiraceae; g__Shuttleworthia; s__uncultured bacterium	0	1	0	1	0	2	0	1	0	1	1	1	6	1	3	1	2	3	0	3	3	1	3	3
k__Bacteria; p__Bacteroidetes; c__Bacteroidia; o__Bacteroidales	0	0	0	0	1	0	0	0	0	0	0	0	0	0	0	1	0	0	0	0	0	0	0	0
k__Bacteria; p__Firmicutes; c__Clostridia; o__Clostridiales	0	1	0	0	0	0	0	0	0	0	0	0	0	0	0	1	0	0	0	0	0	0	0	0
k__Bacteria; p__Cyanobacteria; c__Melainabacteria; o__Gastranaerophilales	0	0	12	1	3	0	1	2	0	1	5	1	0	0	0	0	2	0	0	0	2	1	2	0
k__Bacteria; p__Firmicutes; c__Clostridia; o__Clostridiales; f__Lachnospiraceae; g__Dorea; s__uncultured bacterium	0	1	3	2	0	1	0	0	1	0	0	1	0	1	5	2	2	1	1	0	0	0	0	1
k__Bacteria; p__Firmicutes; c__Clostridia; o__Clostridiales; f__Ruminococcaceae; g__Ruminococcaceae UCG-014	0	1	0	0	1	0	1	2	1	0	0	1	0	0	0	0	0	0	0	0	0	0	4	0
k__Bacteria; p__Bacteroidetes; c__Bacteroidia; o__Bacteroidales; f__F082; g__uncultured rumen bacterium; s__uncultured rumen bacterium	0	1	0	0	0	0	0	0	0	0	0	0	0	0	0	0	0	0	0	0	0	0	0	0
k__Bacteria; p__Bacteroidetes; c__Bacteroidia; o__Bacteroidales; f__Prevotellaceae	0	1	0	0	0	0	0	0	0	0	0	0	0	0	0	0	0	0	0	0	0	0	0	0
k__Bacteria; p__Firmicutes; c__Clostridia; o__Clostridiales; f__Christensenellaceae; g__Christensenellaceae R-7 group; s__gut metagenome	0	0	1	0	1	0	0	0	0	1	0	2	0	1	0	0	0	2	1	0	1	0	1	0
k__Bacteria; p__Bacteroidetes; c__Bacteroidia; o__Bacteroidales; f__Prevotellaceae; g__Prevotella 1; s__uncultured bacterium	0	1	0	0	1	0	0	0	0	0	3	1	0	1	0	1	0	0	0	1	0	4	1	0
k__Bacteria; p__Firmicutes; c__Clostridia; o__Clostridiales; f__Ruminococcaceae	0	0	0	0	0	0	0	0	0	0	0	0	0	0	0	0	0	0	0	0	0	0	0	0
k__Bacteria; p__Firmicutes; c__Clostridia; o__Clostridiales; f__Ruminococcaceae; g__Ruminococcaceae NK4A214 group	0	1	0	0	2	0	0	0	0	0	0	0	0	2	1	2	0	0	0	0	1	1	0	0
k__Bacteria; p__Bacteroidetes; c__Bacteroidia; o__Bacteroidales; f__Muribaculaceae; g__uncultured bacterium; s__uncultured bacterium	0	1	2	0	0	0	1	0	0	0	0	0	0	0	0	0	0	0	0	0	1	0	0	0
k__Bacteria; p__Bacteroidetes; c__Bacteroidia; o__Bacteroidales; f__Prevotellaceae; g__Prevotella 1	0	1	0	2	0	0	1	0	0	0	0	0	1	1	0	0	0	0	0	0	0	0	0	0
k__Bacteria	0	1	0	0	0	1	1	1	0	0	0	0	0	2	0	1	0	0	0	0	0	0	0	3
k__Bacteria; p__Firmicutes; c__Clostridia; o__Clostridiales; f__Lachnospiraceae	0	0	1	0	0	0	0	1	0	0	0	0	1	0	2	0	0	0	0	0	0	1	1	0
k__Bacteria; p__Bacteroidetes; c__Bacteroidia; o__Bacteroidales; f__Prevotellaceae	0	1	0	0	0	0	0	0	0	0	0	0	0	0	0	0	0	0	0	0	0	0	0	0
k__Bacteria; p__Firmicutes; c__Clostridia; o__Clostridiales; f__Lachnospiraceae	0	0	0	0	0	0	0	0	0	0	1	0	0	0	0	0	0	0	0	0	0	0	0	0
k__Bacteria; p__Firmicutes; c__Clostridia; o__Clostridiales; f__Lachnospiraceae	0	1	0	0	0	0	0	0	0	0	0	0	0	0	0	0	0	0	0	0	0	2	0	0
k__Bacteria; p__Firmicutes; c__Clostridia; o__Clostridiales; f__Ruminococcaceae	0	2	0	0	0	0	0	0	0	0	0	0	0	0	0	0	0	0	0	0	0	0	0	0
k__Bacteria; p__Fusobacteria; c__Fusobacteriia; o__Fusobacteriales; f__Fusobacteriaceae; g__Fusobacterium	0	3	2	0	0	0	0	0	0	0	0	0	0	0	0	0	0	0	0	0	0	1	0	0
k__Bacteria; p__Firmicutes; c__Clostridia; o__Clostridiales; f__Peptococcaceae; g__uncultured	0	1	0	0	0	0	0	0	0	0	0	0	0	0	0	0	0	1	1	0	0	0	0	0
k__Bacteria; p__Firmicutes; c__Erysipelotrichia; o__Erysipelotrichales; f__Erysipelotrichaceae; g__[Anaerorhabdus] furcosa group; s__uncultured Erysipelotrichaceae bacterium	0	1	0	0	0	0	0	0	0	0	0	0	0	0	0	0	0	0	0	0	0	0	0	0
k__Bacteria; p__Tenericutes; c__Mollicutes; o__Mollicutes RF39	0	1	1	1	0	1	1	0	0	0	0	0	0	0	1	0	0	0	0	0	0	1	2	0
k__Bacteria; p__Bacteroidetes; c__Bacteroidia; o__Bacteroidales; f__Prevotellaceae; g__Prevotella 1; s__uncultured rumen bacterium	0	1	0	1	2	0	0	0	0	0	0	0	0	0	0	0	1	0	0	0	0	0	0	0
k__Bacteria; p__Actinobacteria; c__Coriobacteriia; o__Coriobacteriales	0	1	0	0	0	0	0	0	0	0	1	0	0	0	0	0	0	0	0	0	0	0	0	0
k__Bacteria; p__Bacteroidetes; c__Bacteroidia; o__Bacteroidales; f__Prevotellaceae	0	1	1	0	4	1	1	0	0	1	0	1	0	0	1	1	1	0	0	1	0	2	5	0
k__Bacteria; p__Firmicutes; c__Clostridia; o__Clostridiales; f__Ruminococcaceae; g__Ruminococcaceae UCG-005	0	1	0	0	0	0	2	1	0	0	0	0	0	0	0	0	0	0	1	0	1	0	0	0
k__Bacteria; p__Firmicutes; c__Clostridia; o__Clostridiales; f__Lachnospiraceae	0	1	3	0	0	0	0	0	0	0	0	0	0	1	2	0	1	0	0	0	0	1	0	1
k__Bacteria; p__Firmicutes; c__Clostridia; o__Clostridiales; f__Lachnospiraceae; g__Acetitomaculum	0	1	0	2	3	0	0	0	1	2	5	0	1	2	0	1	2	4	0	1	0	2	0	1
k__Bacteria; p__Firmicutes; c__Clostridia; o__Clostridiales; f__Christensenellaceae; g__Christensenellaceae R-7 group; s__uncultured rumen bacterium	0	0	0	0	0	0	0	0	0	0	2	0	0	2	1	0	1	0	2	0	0	4	2	0
k__Bacteria	0	2	0	0	0	0	0	0	0	0	0	0	0	0	0	0	0	0	0	0	0	0	0	1
k__Bacteria; p__Actinobacteria; c__Coriobacteriia; o__Coriobacteriales; f__Coriobacteriaceae; g__Collinsella; s__uncultured bacterium	0	0	0	0	0	0	0	1	0	0	0	0	1	0	1	0	0	0	0	1	0	1	0	0
k__Bacteria; p__Firmicutes; c__Clostridia; o__Clostridiales; f__Ruminococcaceae; g__Ruminococcaceae UCG-010	0	1	0	1	0	1	0	0	0	1	0	0	0	0	0	0	0	0	0	1	0	0	0	0
k__Bacteria; p__Firmicutes; c__Clostridia; o__Clostridiales; f__Ruminococcaceae; g__Ruminococcaceae UCG-001	0	1	3	2	0	0	0	2	3	0	0	0	0	0	0	1	0	2	0	0	0	1	4	0
k__Bacteria; p__Firmicutes; c__Clostridia; o__Clostridiales; f__Ruminococcaceae; g__Ruminococcus 1	0	1	0	1	0	0	0	2	0	1	1	1	1	4	0	0	0	0	1	3	1	1	1	1
k__Bacteria; p__Bacteroidetes; c__Bacteroidia; o__Bacteroidales; f__Prevotellaceae	0	0	0	0	0	0	0	0	0	2	0	2	0	0	0	0	0	0	0	0	0	2	0	0
k__Bacteria; p__Firmicutes; c__Clostridia; o__Clostridiales; f__Lachnospiraceae	0	1	0	0	0	0	0	0	0	0	0	0	1	0	0	0	0	0	0	0	0	0	0	0
k__Bacteria; p__Firmicutes	0	1	0	0	0	0	0	0	0	0	0	1	0	0	0	0	0	0	0	0	0	0	1	0
k__Bacteria; p__Firmicutes; c__Clostridia; o__Clostridiales; f__Lachnospiraceae	0	1	0	0	3	0	0	0	0	0	0	0	0	0	0	1	0	0	0	0	0	0	0	0
k__Bacteria; p__Proteobacteria; c__Alphaproteobacteria; o__Rhizobiales; f__Rhizobiaceae; g__Allorhizobium-Neorhizobium-Pararhizobium-Rhizobium; s__uncultured bacterium	0	3	0	0	0	0	0	0	1	0	2	0	0	0	0	0	0	0	0	0	0	0	0	0
k__Bacteria; p__Firmicutes; c__Clostridia; o__Clostridiales; f__Lachnospiraceae; g__[Eubacterium] hallii group; s__uncultured bacterium	0	1	1	0	0	0	0	1	0	0	2	0	0	2	1	1	0	2	1	0	0	2	0	0
k__Bacteria; p__Bacteroidetes; c__Bacteroidia; o__Bacteroidales; f__Muribaculaceae; g__uncultured bacterium; s__uncultured bacterium	0	0	1	4	0	0	2	1	3	4	0	0	1	0	15	0	1	0	0	0	0	0	0	0
k__Bacteria; p__Bacteroidetes; c__Bacteroidia; o__Bacteroidales; f__Prevotellaceae; g__Prevotella 7; s__uncultured bacterium	0	1	1	0	0	0	1	0	0	0	0	0	0	0	0	0	0	0	0	0	0	0	0	0
k__Bacteria; p__Firmicutes; c__Clostridia; o__Clostridiales	0	0	0	1	0	2	0	0	0	1	0	0	0	2	0	0	0	0	0	0	0	0	1	0
k__Bacteria; p__Bacteroidetes; c__Bacteroidia; o__Bacteroidales; f__Prevotellaceae	0	2	0	0	0	0	0	0	0	0	0	0	0	0	0	0	0	0	0	0	0	0	0	0
k__Bacteria; p__Tenericutes; c__Mollicutes; o__Mollicutes RF39; f__uncultured bacterium; g__uncultured bacterium; s__uncultured bacterium	0	0	1	0	3	3	1	1	0	0	1	1	1	0	0	0	0	0	0	0	0	0	2	0
k__Bacteria; p__Firmicutes; c__Clostridia; o__Clostridiales; f__Lachnospiraceae	0	1	0	0	0	0	0	0	0	2	0	0	0	0	0	0	0	0	0	0	0	0	0	0
k__Bacteria; p__Firmicutes; c__Clostridia; o__Clostridiales; f__Ruminococcaceae	0	1	0	0	0	1	2	2	0	0	0	1	0	0	0	0	0	2	0	0	0	0	0	0
k__Bacteria; p__Firmicutes; c__Clostridia; o__Clostridiales; f__Ruminococcaceae; g__Butyricicoccus; s__Butyricicoccus pullicaecorum 1.2	0	1	0	3	1	0	0	0	7	2	1	0	0	0	0	1	4	0	0	4	0	0	30	0
k__Bacteria; p__Bacteroidetes; c__Bacteroidia; o__Bacteroidales; f__Prevotellaceae; g__Prevotella 1; s__uncultured bacterium	0	0	1	0	0	2	0	0	0	0	0	0	0	0	0	0	0	0	0	0	0	0	0	0
k__Bacteria; p__Bacteroidetes; c__Bacteroidia; o__Bacteroidales; f__Muribaculaceae; g__uncultured bacterium; s__uncultured bacterium	0	1	0	0	0	0	0	0	0	0	0	0	0	0	3	0	1	0	0	0	0	1	0	0
k__Bacteria; p__Bacteroidetes; c__Bacteroidia; o__Bacteroidales; f__Prevotellaceae; g__Prevotella 1; s__uncultured rumen bacterium	0	0	1	0	1	0	4	1	1	1	0	1	0	3	0	2	0	0	0	0	0	2	0	0
k__Bacteria; p__Bacteroidetes; c__Bacteroidia; o__Bacteroidales; f__Rikenellaceae; g__Alistipes; s__uncultured Alistipes sp.	0	1	0	0	0	2	2	0	0	0	0	3	0	4	0	0	2	1	1	1	0	0	0	0
k__Bacteria; p__Firmicutes; c__Clostridia; o__Clostridiales; f__Lachnospiraceae; g__Agathobacter; s__uncultured rumen bacterium	0	0	2	0	0	0	0	0	0	0	0	0	0	0	1	0	0	0	0	0	0	0	0	0
k__Bacteria; p__Firmicutes; c__Clostridia; o__Clostridiales; f__Lachnospiraceae	0	0	0	0	0	0	0	1	0	0	0	2	0	0	3	0	0	0	0	0	0	0	0	0
k__Bacteria; p__Firmicutes; c__Clostridia; o__Clostridiales	0	1	0	0	0	0	0	0	0	0	0	0	0	0	0	0	0	0	0	1	0	0	0	0
k__Bacteria; p__Actinobacteria; c__Actinobacteria; o__Micrococcales; f__Brevibacteriaceae; g__Brevibacterium	0	2	0	0	0	0	0	0	0	0	0	0	0	2	0	0	0	0	0	0	0	0	0	0
k__Bacteria; p__Bacteroidetes; c__Bacteroidia; o__Bacteroidales; f__Prevotellaceae	0	1	0	0	0	0	0	0	0	0	1	0	0	0	0	0	0	0	0	0	0	1	0	0
k__Bacteria; p__Actinobacteria; c__Coriobacteriia; o__Coriobacteriales; f__Eggerthellaceae	0	0	0	0	0	0	0	0	0	0	0	0	0	0	1	0	0	0	0	0	0	0	0	1
k__Bacteria; p__Firmicutes; c__Clostridia; o__Clostridiales; f__Ruminococcaceae; g__[Eubacterium] coprostanoligenes group; s__uncultured bacterium	0	0	0	0	0	0	0	0	1	0	0	0	0	0	0	0	0	0	0	0	0	0	0	0
k__Bacteria; p__Bacteroidetes; c__Bacteroidia; o__Bacteroidales; f__Prevotellaceae; g__Prevotella 1	0	2	3	7	8	10	2	1	5	1	4	2	6	0	8	15	9	13	19	4	15	11	6	0
k__Bacteria; p__Bacteroidetes; c__Bacteroidia; o__Bacteroidales; f__Prevotellaceae	0	1	0	0	0	1	0	0	0	0	0	0	0	0	3	0	0	0	0	0	0	0	0	0
k__Bacteria; p__Firmicutes; c__Clostridia; o__Clostridiales; f__Ruminococcaceae; g__Ruminococcaceae UCG-010; s__uncultured bacterium	0	1	0	0	0	0	0	0	0	1	0	0	0	1	0	1	0	0	0	0	0	1	0	0
k__Bacteria; p__Firmicutes; c__Clostridia; o__Clostridiales; f__Ruminococcaceae; g__[Eubacterium] coprostanoligenes group	0	1	2	1	4	2	1	0	2	3	1	0	1	3	0	0	0	1	0	4	2	3	0	1
k__Bacteria; p__Proteobacteria; c__Alphaproteobacteria; o__Rickettsiales; f__Mitochondria; g__uncultured rumen bacterium; s__uncultured rumen bacterium	0	0	0	0	3	0	0	0	2	0	3	0	0	0	0	0	1	0	0	0	0	2	1	0
k__Bacteria; p__Bacteroidetes; c__Bacteroidia; o__Bacteroidales; f__Rikenellaceae; g__Rikenellaceae RC9 gut group; s__uncultured rumen bacterium	0	1	1	0	0	0	0	0	0	0	2	0	1	0	0	0	0	0	1	0	0	0	0	0
k__Bacteria	0	0	0	1	0	0	0	0	1	0	1	1	0	0	1	0	0	0	0	0	0	0	0	0
k__Bacteria; p__Firmicutes; c__Clostridia; o__Clostridiales; f__Lachnospiraceae	0	0	0	0	1	0	4	0	0	0	0	1	0	1	0	1	2	0	0	0	0	1	0	0
k__Bacteria; p__Firmicutes; c__Clostridia; o__Clostridiales; f__Ruminococcaceae; g__[Eubacterium] coprostanoligenes group; s__uncultured rumen bacterium	0	1	0	0	0	0	0	0	0	0	0	0	0	0	0	0	0	0	0	1	0	0	0	0
k__Bacteria; p__Bacteroidetes; c__Bacteroidia; o__Bacteroidales; f__Prevotellaceae; g__Prevotellaceae UCG-001; s__uncultured bacterium	0	0	0	0	1	1	1	1	0	1	0	0	0	0	2	0	1	0	9	3	2	1	2	1
k__Bacteria; p__Bacteroidetes; c__Bacteroidia; o__Bacteroidales; f__Prevotellaceae; g__Prevotella 1; s__uncultured rumen bacterium	0	1	1	1	0	1	0	0	1	0	0	0	0	1	0	1	0	0	0	0	1	0	0	0
k__Bacteria; p__Firmicutes; c__Clostridia; o__Clostridiales; f__Ruminococcaceae	0	1	0	0	0	0	0	0	0	0	0	0	0	0	0	0	0	0	0	0	0	0	0	0
k__Bacteria; p__Firmicutes; c__Clostridia; o__Clostridiales; f__Lachnospiraceae	0	2	0	1	0	0	0	0	0	0	0	0	0	0	0	1	2	0	0	0	0	0	0	0
k__Bacteria; p__Firmicutes; c__Clostridia; o__Clostridiales	0	0	0	0	0	0	0	0	0	2	1	0	0	0	0	0	0	0	0	0	0	0	0	0
k__Bacteria; p__Firmicutes; c__Clostridia; o__Clostridiales; f__Ruminococcaceae	0	1	0	0	0	0	0	0	0	0	0	1	1	0	0	0	0	0	0	0	0	0	0	0
k__Bacteria; p__Bacteroidetes; c__Bacteroidia; o__Bacteroidales; f__Prevotellaceae	0	1	0	0	0	1	1	0	2	2	0	0	1	2	0	1	0	0	1	2	0	0	0	0
k__Bacteria; p__Bacteroidetes; c__Bacteroidia; o__Bacteroidales; f__Prevotellaceae	0	1	0	0	0	0	0	0	0	0	0	0	0	0	0	0	1	0	0	0	0	0	0	0
k__Bacteria; p__Bacteroidetes; c__Bacteroidia; o__Bacteroidales; f__Muribaculaceae; g__uncultured bacterium; s__uncultured bacterium	0	1	1	1	0	1	2	0	0	0	0	0	0	0	0	1	2	2	0	1	1	0	0	0
k__Bacteria; p__Firmicutes; c__Clostridia; o__Clostridiales; f__Lachnospiraceae	0	1	0	0	0	0	2	0	5	0	1	0	0	9	1	5	2	15	0	2	5	3	2	1
k__Bacteria; p__Firmicutes; c__Clostridia; o__Clostridiales; f__Ruminococcaceae; g__Ruminococcaceae UCG-014	0	1	0	1	0	0	2	0	0	0	0	0	1	0	1	0	1	0	2	1	1	0	0	0
k__Bacteria; p__Bacteroidetes; c__Bacteroidia; o__Bacteroidales; f__Prevotellaceae; g__Prevotellaceae UCG-001; s__uncultured rumen bacterium	0	1	7	2	0	3	0	0	0	0	5	2	5	2	0	1	1	0	3	3	4	0	4	0
k__Bacteria; p__Tenericutes; c__Mollicutes; o__Mollicutes RF39; f__uncultured bacterium; g__uncultured bacterium; s__uncultured bacterium	0	0	13	0	0	0	0	0	0	0	0	0	0	0	0	0	0	0	0	0	0	0	4	0
k__Bacteria; p__Firmicutes; c__Clostridia; o__Clostridiales; f__Defluviitaleaceae; g__Defluviitaleaceae UCG-011; s__uncultured rumen bacterium	0	1	17	38	34	18	23	21	3	2	9	5	7	11	22	13	28	46	8	5	18	27	21	0
k__Bacteria; p__Firmicutes; c__Clostridia; o__Clostridiales; f__Ruminococcaceae; g__Ruminococcaceae NK4A214 group	0	1	4	0	9	2	1	1	1	0	9	0	5	28	3	8	9	17	0	0	2	9	2	0
k__Bacteria; p__Firmicutes; c__Clostridia; o__Clostridiales	0	0	0	0	0	0	0	0	0	0	0	0	0	0	0	0	0	1	0	0	0	0	0	2
k__Bacteria; p__Patescibacteria; c__Microgenomatia; o__Candidatus Pacebacteria	0	1	0	0	0	0	0	0	0	0	0	0	0	0	0	0	0	0	0	0	0	0	0	0
k__Bacteria; p__Firmicutes; c__Clostridia; o__Clostridiales; f__Ruminococcaceae; g__Ruminococcaceae UCG-014	0	0	0	0	0	0	0	0	0	0	0	1	0	0	0	0	0	0	0	0	0	0	0	0
k__Bacteria; p__Firmicutes; c__Clostridia; o__Clostridiales; f__Christensenellaceae; g__Christensenellaceae R-7 group	0	0	1	0	0	0	0	0	0	0	0	0	0	0	0	0	0	0	0	0	0	0	0	2
k__Bacteria; p__Firmicutes; c__Clostridia; o__Clostridiales; f__Lachnospiraceae	0	2	0	0	0	0	0	0	0	2	0	0	0	0	0	0	0	0	0	0	0	0	0	0
k__Bacteria; p__Firmicutes; c__Clostridia; o__Clostridiales; f__Christensenellaceae; g__Christensenellaceae R-7 group; s__uncultured rumen bacterium	0	1	16	2	3	2	0	1	5	0	8	3	2	3	2	1	5	10	1	4	4	4	9	0
k__Bacteria; p__Firmicutes; c__Clostridia; o__Clostridiales; f__Lachnospiraceae	0	0	0	0	0	0	0	1	0	0	0	0	0	0	0	0	0	0	0	0	0	0	0	0
k__Bacteria; p__Firmicutes; c__Clostridia; o__Clostridiales; f__Ruminococcaceae; g__Ruminococcaceae UCG-014	0	1	0	0	0	0	1	2	0	3	0	1	1	3	1	1	0	0	1	0	1	0	0	6
k__Bacteria; p__Firmicutes; c__Clostridia; o__Clostridiales; f__Ruminococcaceae	0	2	0	0	0	0	0	0	0	0	0	0	0	0	0	0	0	0	0	0	0	0	0	0
k__Bacteria; p__Firmicutes; c__Clostridia; o__Clostridiales	0	2	0	0	0	0	0	0	0	0	0	0	0	0	0	0	0	0	0	0	0	0	0	0
k__Bacteria; p__Bacteroidetes; c__Bacteroidia; o__Bacteroidales; f__F082; g__uncultured rumen bacterium; s__uncultured rumen bacterium	0	1	0	1	2	0	1	1	1	0	1	1	0	1	0	0	1	4	0	1	0	1	2	0
k__Bacteria; p__Bacteroidetes; c__Bacteroidia; o__Bacteroidales; f__Prevotellaceae; g__Prevotellaceae UCG-001; s__uncultured Prevotellaceae bacterium	0	0	3	0	0	2	0	1	0	0	3	0	0	0	1	0	0	0	0	0	3	0	0	0
k__Bacteria; p__Bacteroidetes; c__Bacteroidia; o__Bacteroidales; f__Prevotellaceae; g__Prevotella 1; s__uncultured bacterium	0	1	0	0	0	0	1	1	1	0	0	0	0	0	0	0	1	0	0	0	0	1	0	0
k__Bacteria; p__Bacteroidetes; c__Bacteroidia; o__Bacteroidales	0	1	0	0	0	0	1	0	0	0	0	0	0	0	0	0	0	0	0	0	0	0	0	0
k__Bacteria; p__Tenericutes; c__Mollicutes; o__Mollicutes RF39; f__uncultured bacterium; g__uncultured bacterium; s__uncultured bacterium	0	0	3	2	1	1	0	1	0	0	1	0	1	0	0	0	0	0	0	1	1	0	1	1
k__Bacteria; p__Firmicutes; c__Clostridia; o__Clostridiales; f__Ruminococcaceae; g__Ruminococcaceae NK4A214 group	0	1	0	0	0	0	0	1	1	0	0	0	1	1	0	0	2	2	0	1	1	0	1	0
k__Bacteria; p__Firmicutes; c__Clostridia; o__Clostridiales; f__Ruminococcaceae	0	0	0	0	0	0	0	1	0	0	2	1	1	1	0	0	1	0	0	0	1	1	1	0
k__Bacteria; p__Firmicutes; c__Clostridia; o__Clostridiales; f__Lachnospiraceae	0	1	0	0	1	0	1	0	0	0	1	0	0	0	1	0	0	1	0	1	0	0	0	0
k__Bacteria	0	0	0	0	0	0	1	0	0	0	0	1	0	0	1	0	0	0	1	0	0	0	0	0
k__Bacteria; p__Firmicutes; c__Clostridia; o__Clostridiales; f__Ruminococcaceae	0	1	0	0	0	0	0	0	0	0	0	0	0	0	0	0	2	1	0	1	0	0	0	0
k__Bacteria; p__Firmicutes; c__Clostridia; o__Clostridiales; f__Ruminococcaceae; g__[Eubacterium] coprostanoligenes group; s__uncultured bacterium	0	1	1	1	0	0	1	0	2	0	1	0	2	2	0	1	2	2	0	0	1	2	0	0
k__Bacteria; p__Firmicutes; c__Clostridia; o__Clostridiales; f__Ruminococcaceae; g__Ruminococcaceae NK4A214 group	0	1	0	0	5	0	0	0	0	0	1	0	0	1	0	0	2	7	0	0	0	2	0	0
k__Bacteria; p__Firmicutes; c__Clostridia; o__Clostridiales; f__Lachnospiraceae	0	2	0	0	0	0	0	0	0	1	0	0	1	0	2	0	0	0	0	0	0	0	0	0
k__Bacteria; p__Bacteroidetes; c__Bacteroidia; o__Bacteroidales; f__Prevotellaceae; g__Prevotella 1	0	0	0	0	1	0	0	0	0	0	1	0	0	0	0	0	0	0	0	0	0	1	1	0
k__Bacteria; p__Bacteroidetes; c__Bacteroidia; o__Bacteroidales; f__Prevotellaceae	0	1	0	0	0	0	0	0	0	0	0	0	0	0	0	0	0	0	0	0	0	0	0	0
k__Bacteria; p__Proteobacteria; c__Deltaproteobacteria; o__Bradymonadales; f__uncultured rumen bacterium; g__uncultured rumen bacterium; s__uncultured rumen bacterium	0	0	0	0	0	0	0	0	0	0	0	0	0	0	0	0	0	1	0	2	0	0	2	1
k__Bacteria; p__Firmicutes; c__Clostridia; o__Clostridiales; f__Ruminococcaceae; g__Ruminococcus 2	0	1	4	3	1	2	0	2	1	0	4	0	2	2	0	0	1	8	0	0	1	1	0	0
k__Bacteria; p__Bacteroidetes; c__Bacteroidia; o__Bacteroidales; f__Prevotellaceae; g__Prevotella 9; s__uncultured rumen bacterium	0	0	6	0	1	0	3	7	2	6	2	2	0	0	0	0	1	0	0	0	1	1	2	0
k__Bacteria; p__Firmicutes; c__Clostridia; o__Clostridiales; f__Ruminococcaceae; g__Ruminococcus 2; s__uncultured bacterium	0	2	0	0	1	0	0	0	0	0	0	0	0	0	1	0	3	4	0	0	0	2	0	2
k__Bacteria; p__Firmicutes; c__Clostridia; o__Clostridiales; f__Lachnospiraceae	0	0	0	0	0	0	3	0	0	1	0	1	0	0	0	0	0	0	0	2	0	0	0	0
k__Bacteria; p__Bacteroidetes; c__Bacteroidia; o__Bacteroidales; f__Rikenellaceae; g__Rikenellaceae RC9 gut group	0	0	0	0	0	1	0	0	0	0	0	0	0	0	0	0	0	0	0	0	0	0	0	0
k__Bacteria; p__Bacteroidetes; c__Bacteroidia; o__Bacteroidales; f__F082	0	0	0	3	7	1	0	0	0	0	1	0	1	0	1	0	7	16	0	0	4	4	1	0
k__Bacteria; p__Tenericutes; c__Mollicutes; o__Mollicutes RF39; f__uncultured bacterium; g__uncultured bacterium; s__uncultured bacterium	0	1	0	2	0	1	0	0	0	0	1	2	0	0	1	0	0	0	0	0	0	0	1	1
k__Bacteria; p__Bacteroidetes; c__Bacteroidia; o__Bacteroidales; f__Prevotellaceae; g__Prevotella 1	0	0	0	0	0	1	0	1	0	1	0	0	0	0	1	0	0	0	0	0	0	0	0	0
k__Bacteria; p__Bacteroidetes; c__Bacteroidia; o__Bacteroidales; f__Prevotellaceae	0	2	2	0	0	0	0	0	0	0	0	0	0	1	1	0	0	0	0	0	0	0	0	0
k__Bacteria; p__Firmicutes; c__Clostridia; o__Clostridiales; f__Ruminococcaceae; g__Ruminococcaceae NK4A214 group	0	1	1	1	2	0	0	0	2	0	2	0	1	4	2	2	0	0	0	0	1	2	2	0
k__Bacteria; p__Firmicutes; c__Clostridia; o__Clostridiales; f__Lachnospiraceae; g__Lachnospiraceae NK4A136 group	0	1	7	0	0	4	0	5	0	0	7	1	2	1	2	0	0	1	2	3	1	4	0	0
k__Bacteria; p__Bacteroidetes; c__Bacteroidia; o__Bacteroidales; f__Prevotellaceae; g__Prevotella 1; s__uncultured rumen bacterium	0	2	2	0	0	0	0	0	0	0	1	0	0	1	0	1	0	0	0	0	0	0	0	0
k__Bacteria; p__Firmicutes; c__Clostridia; o__Clostridiales; f__Ruminococcaceae; g__Ruminococcus 1	0	0	2	2	0	0	0	0	0	0	1	0	0	0	1	0	0	0	0	0	2	0	0	0
k__Bacteria; p__Firmicutes; c__Clostridia; o__Clostridiales; f__Ruminococcaceae; g__Ruminococcaceae UCG-002	0	0	107	11	87	13	31	29	1	2	47	2	3	37	69	71	22	20	0	1	128	52	44	0
k__Bacteria; p__Bacteroidetes; c__Bacteroidia; o__Bacteroidales; f__Prevotellaceae	0	0	4	1	11	5	1	0	0	0	4	1	2	4	4	1	5	0	0	2	9	2	2	0
k__Bacteria; p__Bacteroidetes; c__Bacteroidia; o__Bacteroidales; f__Prevotellaceae; g__Prevotellaceae NK3B31 group; s__uncultured rumen bacterium	0	0	7	1	3	0	0	0	3	0	0	0	1	0	0	1	2	0	0	1	8	2	2	0
k__Bacteria; p__Bacteroidetes; c__Bacteroidia; o__Bacteroidales; f__Muribaculaceae	0	0	1	2	2	1	1	0	0	0	2	1	0	0	4	4	2	1	1	0	2	0	12	0
k__Bacteria; p__Bacteroidetes; c__Bacteroidia; o__Bacteroidales; f__Prevotellaceae; g__Prevotella 1	0	0	5	1	1	0	4	1	1	3	2	2	0	3	3	9	1	4	2	0	4	2	5	0
k__Bacteria; p__Firmicutes; c__Clostridia; o__Clostridiales; f__Ruminococcaceae	0	0	2	1	0	0	0	0	0	0	0	0	0	0	0	0	1	1	0	0	0	1	1	0
k__Bacteria; p__Firmicutes; c__Clostridia; o__Clostridiales; f__Lachnospiraceae	0	0	0	0	0	0	0	0	0	0	0	0	0	0	0	1	0	1	0	0	0	0	0	0
k__Bacteria; p__Bacteroidetes; c__Bacteroidia; o__Bacteroidales; f__Rikenellaceae; g__Rikenellaceae RC9 gut group	0	0	5	3	9	4	5	2	1	1	4	1	4	15	10	10	5	10	1	0	5	6	14	0
k__Bacteria; p__Bacteroidetes; c__Bacteroidia; o__Bacteroidales; f__F082; g__uncultured bacterium; s__uncultured bacterium	0	0	9	30	129	14	0	10	1	0	19	1	5	1	20	11	54	146	1	9	72	52	35	1
k__Bacteria; p__Bacteroidetes; c__Bacteroidia	0	0	5	4	2	0	0	0	0	1	0	0	1	0	1	0	1	9	0	0	2	1	1	0
k__Bacteria; p__Bacteroidetes; c__Bacteroidia; o__Bacteroidales; f__Prevotellaceae; g__Prevotellaceae UCG-003	0	0	28	2	25	6	2	2	1	0	0	0	0	0	17	10	11	10	0	0	8	8	5	0
k__Bacteria; p__Firmicutes; c__Clostridia; o__Clostridiales; f__Lachnospiraceae	0	0	9	1	5	0	0	0	0	0	0	0	2	0	1	0	0	3	1	0	8	1	2	0
k__Bacteria; p__Firmicutes; c__Clostridia; o__Clostridiales; f__Ruminococcaceae; g__Ruminococcaceae NK4A214 group; s__uncultured bacterium	0	0	59	0	186	1	25	33	0	0	0	0	0	6	60	11	46	4	0	0	240	40	12	0
k__Bacteria; p__Firmicutes; c__Clostridia; o__Clostridiales; f__Ruminococcaceae; g__Ruminococcaceae NK4A214 group; s__uncultured rumen bacterium	0	0	3	2	6	1	3	3	2	0	4	2	10	20	4	7	8	11	0	1	3	3	4	0
k__Bacteria; p__Firmicutes; c__Clostridia; o__Clostridiales; f__Ruminococcaceae; g__[Eubacterium] coprostanoligenes group	0	0	4	0	13	2	1	0	0	3	2	0	0	1	13	5	2	0	0	0	11	2	7	0
k__Bacteria; p__Bacteroidetes; c__Bacteroidia; o__Bacteroidales; f__Prevotellaceae; g__Prevotella 1; s__uncultured rumen bacterium	0	0	1	0	3	1	0	0	0	0	0	1	0	0	3	0	0	0	0	0	1	1	0	0
k__Bacteria; p__Bacteroidetes; c__Bacteroidia; o__Bacteroidales; f__Prevotellaceae; g__Prevotellaceae UCG-003	0	0	8	5	13	3	2	2	2	3	7	1	3	0	5	4	7	6	3	0	3	13	2	0
k__Bacteria; p__Bacteroidetes; c__Bacteroidia; o__Bacteroidales; f__Prevotellaceae	0	0	1	0	0	0	0	0	0	1	0	0	0	0	0	0	0	0	0	0	0	0	0	0
k__Bacteria; p__Firmicutes; c__Clostridia; o__Clostridiales; f__Ruminococcaceae; g__Saccharofermentans; s__uncultured bacterium	0	0	7	0	4	1	1	1	0	0	0	1	0	3	1	3	2	2	0	0	7	2	1	0
k__Bacteria; p__Firmicutes; c__Clostridia; o__Clostridiales; f__Lachnospiraceae; g__Tyzzerella 3	0	0	0	0	0	0	2	0	0	1	0	0	0	0	0	0	0	0	0	0	0	0	0	0
k__Bacteria; p__Bacteroidetes; c__Bacteroidia; o__Bacteroidales; f__Prevotellaceae; g__Prevotella 1	0	0	3	0	16	10	5	2	3	0	16	0	3	8	7	4	5	0	0	0	10	3	2	0
k__Bacteria; p__Bacteroidetes; c__Bacteroidia; o__Bacteroidales; f__Bacteroidales RF16 group; g__uncultured bacterium; s__uncultured bacterium	0	0	2	0	0	4	1	0	0	0	3	1	0	2	2	0	0	1	0	0	0	0	0	2
k__Bacteria; p__Bacteroidetes; c__Bacteroidia; o__Bacteroidales; f__Rikenellaceae; g__Rikenellaceae RC9 gut group; s__uncultured rumen bacterium	0	0	12	4	16	4	0	1	1	0	0	0	0	2	7	5	7	16	0	0	3	4	0	0
k__Bacteria; p__Firmicutes; c__Clostridia; o__Clostridiales; f__Ruminococcaceae	0	0	1	0	0	0	0	0	0	0	0	0	0	0	0	0	0	0	0	0	0	0	0	0
k__Bacteria; p__Bacteroidetes; c__Bacteroidia; o__Bacteroidales; f__Bacteroidales RF16 group	0	0	7	4	17	4	0	0	1	1	1	0	2	6	7	14	6	16	1	0	12	10	11	0
k__Bacteria; p__Firmicutes; c__Negativicutes; o__Selenomonadales; f__Veillonellaceae; g__Dialister; s__uncultured bacterium	0	0	0	0	0	0	0	0	0	0	0	0	0	0	0	0	5	0	0	0	0	0	0	0
k__Bacteria; p__Firmicutes; c__Clostridia; o__Clostridiales; f__Ruminococcaceae; g__Ruminococcaceae NK4A214 group	0	0	10	2	13	3	5	2	1	6	9	4	7	30	6	18	14	23	2	0	4	16	3	1
k__Bacteria; p__Firmicutes; c__Clostridia; o__Clostridiales	0	0	0	0	1	1	0	0	0	1	1	0	1	3	0	2	3	0	0	0	0	2	0	0
k__Bacteria; p__Bacteroidetes; c__Bacteroidia; o__Bacteroidales; f__Prevotellaceae	0	0	1	0	0	0	0	0	0	0	0	0	0	0	0	0	0	0	0	0	0	0	0	0
k__Bacteria; p__Firmicutes; c__Clostridia; o__Clostridiales; f__Lachnospiraceae; g__Lachnospiraceae NK3A20 group	0	0	6	3	3	4	1	2	0	2	0	0	4	0	2	6	6	6	0	1	1	4	1	0
k__Bacteria; p__Bacteroidetes; c__Bacteroidia; o__Bacteroidales; f__Prevotellaceae; g__Prevotella 1; s__uncultured rumen bacterium	0	0	2	0	0	0	1	0	1	0	0	0	0	1	2	0	1	0	0	0	0	0	0	0
k__Bacteria; p__Firmicutes; c__Clostridia; o__Clostridiales; f__Lachnospiraceae; g__Lachnospiraceae NK3A20 group; s__uncultured rumen bacterium	0	0	7	6	10	3	1	3	2	0	1	0	1	4	1	2	3	1	0	0	0	4	1	0
k__Bacteria; p__Firmicutes; c__Clostridia; o__Clostridiales; f__Lachnospiraceae; g__Moryella; s__uncultured rumen bacterium	0	0	1	0	0	0	0	0	0	0	1	0	0	2	0	0	1	3	0	0	0	1	0	0
k__Bacteria; p__Firmicutes; c__Clostridia; o__Clostridiales; f__Ruminococcaceae; g__Ruminococcaceae UCG-014; s__unidentified rumen bacterium RFN28	0	0	1	0	1	0	0	0	1	0	0	0	0	0	0	0	0	3	0	0	3	1	0	0
k__Bacteria; p__Bacteroidetes; c__Bacteroidia; o__Bacteroidales; f__Prevotellaceae; g__Prevotella 1; s__uncultured rumen bacterium	0	0	1	0	0	0	1	0	0	0	0	0	0	0	0	0	0	0	0	0	0	0	0	0
k__Bacteria; p__Firmicutes; c__Clostridia; o__Clostridiales; f__Lachnospiraceae	0	0	27	18	7	3	0	0	0	0	0	0	0	0	0	3	6	36	0	0	0	5	10	0
k__Bacteria; p__Firmicutes; c__Clostridia; o__Clostridiales; f__Ruminococcaceae	0	0	1	0	0	0	0	0	0	0	0	0	2	0	0	0	1	0	0	1	0	1	0	0
k__Bacteria; p__Firmicutes; c__Clostridia; o__Clostridiales; f__Lachnospiraceae; g__[Eubacterium] ruminantium group; s__Eubacterium ruminantium	0	0	1	0	0	0	0	0	0	1	0	0	1	1	0	0	0	0	0	2	0	1	0	0
k__Bacteria; p__Actinobacteria; c__Coriobacteriia; o__Coriobacteriales; f__Eggerthellaceae; g__DNF00809; s__uncultured bacterium	0	0	2	0	1	0	0	3	0	0	0	0	0	0	0	0	0	0	0	0	0	2	0	0
k__Bacteria; p__Firmicutes; c__Clostridia; o__Clostridiales; f__Lachnospiraceae	0	0	2	2	3	3	0	0	0	1	3	3	2	0	2	2	3	1	1	0	3	4	4	0
[truncated: 8,499 more rows]
